# Supplementary material for: 7-(4-Chloro­benzyl­idene)-3-[(4-chloro­phen­oxy)meth­yl]-6-(4-nitro­thio­phen-2-yl)-7H-1,2,4-triazolo[3,4-b][1,3,4]thia­diazine
Source: Acta Crystallogr Sect E Struct Rep Online. 2011 Apr 29;67(Pt 5):o1266–7. doi: 10.1107/S1600536811015637 (PMC3089255; doi:10.1107/S1600536811015637)
Supplement: Supplementary file 2 [file e-67-o1266-Isup2.hkl]

# 
# h,k,l, Fc-squared, Fo-squared, sigma(Fo-squared) and status flag 
# 
data_I
_shelx_title ' bk81_0m in P-1 (RT)' 
_shelx_refln_list_code          4 
_shelx_F_calc_maximum      219.87 
_exptl_crystal_F_000       540.00 
_reflns_d_resolution_high  0.7107 
 
loop_ 
 _symmetry_equiv_pos_as_xyz 
 'x, y, z' 
 '-x, -y, -z' 
 
_cell_length_a     8.5021 
_cell_length_b    10.0379 
_cell_length_c    14.3623 
_cell_angle_alpha  94.434 
_cell_angle_beta   97.981 
_cell_angle_gamma 109.242 
 
_shelx_F_squared_multiplier     1.000 
 
loop_ 
 _refln_index_h 
 _refln_index_k 
 _refln_index_l 
 _refln_F_squared_calc 
 _refln_F_squared_meas 
 _refln_F_squared_sigma 
 _refln_observed_status 
   3   0   0     1761.91     1838.52     32.96 o 
   4   0   0     1020.30     1062.07     20.16 o 
   5   0   0       20.05       11.47      1.55 o 
   6   0   0       43.56       38.51      2.33 o 
   7   0   0        6.96        7.13      1.41 o 
   8   0   0        3.07        3.12      1.66 o 
   9   0   0        6.70        7.59      2.43 o 
  10   0   0       21.56       26.73      4.52 o 
 -11   1   0        3.42        4.72      2.88 o 
 -10   1   0       60.87       58.66      5.55 o 
  -9   1   0        5.09        4.75      3.06 o 
  -8   1   0       40.61       40.40      5.07 o 
  -7   1   0      440.37      458.66     11.46 o 
  -6   1   0      415.66      428.11     14.53 o 
  -5   1   0     2862.24     2892.89     43.11 o 
  -4   1   0       22.68       20.23      1.63 o 
  -3   1   0       97.43      107.35      7.51 o 
  -2   1   0     2107.29     1531.89     39.76 o 
  -1   1   0     1394.23     1320.89     34.45 o 
   1   1   0      153.88      113.28      3.95 o 
   2   1   0     1119.17     1040.72     27.15 o 
   3   1   0      657.61      692.52     19.96 o 
   4   1   0     1162.88     1235.93     23.66 o 
   5   1   0      143.32      123.01      3.13 o 
   6   1   0        7.46        6.94      0.90 o 
   7   1   0      292.20      323.15      7.06 o 
   8   1   0        6.72        6.01      1.85 o 
   9   1   0        0.07       -3.16      1.58 o 
  10   1   0       47.34       53.20      6.25 o 
 -11   2   0       11.65       22.29      4.09 o 
 -10   2   0        8.45        7.44      2.65 o 
  -9   2   0      348.36      315.34     14.43 o 
  -8   2   0      145.99      109.35      7.50 o 
  -7   2   0     1189.33     1241.92     30.59 o 
  -6   2   0      259.70      285.48     10.88 o 
  -5   2   0      108.89      112.30      4.94 o 
  -4   2   0      261.88      300.37     10.74 o 
  -3   2   0      242.67      256.61      9.13 o 
  -2   2   0     8156.35     8336.62    215.31 o 
  -1   2   0      928.37      816.68     15.81 o 
   0   2   0     5899.42     3822.58    101.25 o 
   1   2   0      138.96      117.78      4.46 o 
   2   2   0      460.68      422.43     12.67 o 
   3   2   0      101.69       73.84      4.45 o 
   4   2   0      160.75      144.30      7.18 o 
   5   2   0       15.80       21.08      1.99 o 
   6   2   0        1.44        1.53      1.09 o 
   7   2   0      145.75      149.18      6.54 o 
   8   2   0       29.54       36.92      3.35 o 
   9   2   0       38.07       40.59      4.85 o 
  10   2   0        0.37        0.08      2.53 o 
 -11   3   0        0.88        2.02      2.76 o 
 -10   3   0       27.63       25.58      5.59 o 
  -9   3   0       56.74       54.43      3.35 o 
  -8   3   0      383.69      383.56     10.76 o 
  -7   3   0      979.60      994.08     17.85 o 
  -6   3   0        8.66       10.26      2.18 o 
  -5   3   0     2831.10     2743.01     51.99 o 
  -4   3   0      446.84      440.40      7.87 o 
  -3   3   0       18.67       27.54      0.94 o 
  -2   3   0       57.50       27.33      0.91 o 
  -1   3   0     4533.70     4475.46     77.53 o 
   0   3   0     4565.47     4533.38    115.17 o 
   1   3   0     1185.23     1176.85     22.24 o 
   2   3   0       56.00       38.78      2.98 o 
   3   3   0      871.26      946.12     26.64 o 
   4   3   0       30.15       19.45      3.21 o 
   5   3   0      975.98      992.30     29.92 o 
   6   3   0      609.17      573.51     13.08 o 
   7   3   0       42.13       46.89      2.84 o 
   8   3   0       30.60       23.10      3.28 o 
   9   3   0       23.64       25.69      3.71 o 
 -11   4   0       24.04       28.13      6.66 o 
 -10   4   0        8.51       13.31      2.53 o 
  -9   4   0        0.75        1.39      1.87 o 
  -8   4   0       64.77       65.16      5.10 o 
  -7   4   0        1.93        0.29      1.14 o 
  -6   4   0      400.77      385.59      6.77 o 
  -5   4   0     1080.35     1081.89     17.65 o 
  -4   4   0      351.65      317.02      3.96 o 
  -3   4   0        9.06       12.63      0.90 o 
  -2   4   0     1243.76     1326.49     20.63 o 
  -1   4   0     1723.51     1773.76     26.36 o 
   0   4   0     5077.97     4969.67    273.10 o 
   1   4   0      121.49      166.01      4.44 o 
   2   4   0      254.58      218.20      9.92 o 
   3   4   0      650.11      751.32     22.45 o 
   4   4   0       45.88       48.79      5.17 o 
   5   4   0      293.00      304.80      7.87 o 
   6   4   0      376.33      357.85     15.27 o 
   8   4   0       86.48       92.05      5.35 o 
   9   4   0        3.81        7.55      2.70 o 
 -11   5   0        1.50        4.25      2.32 o 
 -10   5   0       63.47       59.94      5.51 o 
  -9   5   0        5.84        3.39      2.37 o 
  -8   5   0       30.17       29.42      2.75 o 
  -7   5   0        0.75       -0.32      1.11 o 
  -6   5   0       12.44       14.98      1.72 o 
  -5   5   0       37.35       44.18      2.06 o 
  -4   5   0        0.77        0.61      0.54 o 
  -3   5   0       41.81       59.39      1.74 o 
  -2   5   0     2374.74     2470.69     31.54 o 
  -1   5   0        7.13       13.34      0.95 o 
   0   5   0      315.49      359.19     12.71 o 
   1   5   0      332.53      375.98      9.63 o 
   2   5   0       17.01       25.05      2.61 o 
   3   5   0       41.57       38.21      2.79 o 
   4   5   0        7.68       12.28      1.09 o 
   5   5   0       67.95       62.94      3.56 o 
   6   5   0        4.24        4.22      1.48 o 
   7   5   0       72.98       85.75      4.84 o 
   8   5   0        7.78        4.99      2.33 o 
 -11   6   0        0.12        0.61      4.89 o 
 -10   6   0        0.96        0.67      1.81 o 
  -9   6   0      132.60      142.17      5.44 o 
  -8   6   0       12.92       19.98      2.35 o 
  -7   6   0      669.44      670.07     12.51 o 
  -6   6   0      349.69      350.81      6.35 o 
  -5   6   0        6.75        7.94      0.96 o 
  -4   6   0      385.58      382.66      4.83 o 
  -3   6   0     1749.88     1838.10     22.24 o 
  -2   6   0      856.58      887.00     12.75 o 
  -1   6   0     1391.69     1413.44     28.63 o 
   0   6   0      952.36      984.26     29.40 o 
   1   6   0        0.08        1.30      0.90 o 
   2   6   0      182.67      159.35      7.45 o 
   3   6   0       28.30       25.34      3.27 o 
   4   6   0      187.98      162.24      7.35 o 
   5   6   0      245.75      251.43      9.70 o 
   6   6   0        0.42       -0.81      1.61 o 
   7   6   0        0.62        1.53      2.03 o 
   8   6   0        5.33       12.25      2.82 o 
 -11   7   0        0.20        0.55      2.06 o 
 -10   7   0       14.20       11.57      2.63 o 
  -9   7   0       31.47       36.78      3.69 o 
  -8   7   0       49.71       50.07      3.87 o 
  -7   7   0      785.99      749.13     16.03 o 
  -6   7   0       70.31       62.28      2.32 o 
  -5   7   0      245.79      250.80      7.21 o 
  -4   7   0        8.17        7.77      1.09 o 
  -3   7   0       66.28       64.15      2.58 o 
  -2   7   0      535.66      468.73      7.69 o 
  -1   7   0        5.72       11.33      1.58 o 
   0   7   0      824.68      783.58     29.62 o 
   1   7   0      420.58      356.73     40.41 o 
   2   7   0       16.80       15.45      3.14 o 
   3   7   0       49.15       54.15      5.33 o 
   4   7   0       37.15       39.94      4.58 o 
   5   7   0       60.09       57.16      5.03 o 
   6   7   0        6.15       13.45      3.08 o 
   7   7   0       49.00       58.99      5.76 o 
 -11   8   0        0.06        6.23      2.45 o 
 -10   8   0        0.78       -0.06      1.73 o 
  -9   8   0      124.51      131.06      5.67 o 
  -8   8   0        0.36        1.34      1.72 o 
  -7   8   0      258.86      266.15      6.01 o 
  -6   8   0        0.04       -0.37      0.99 o 
  -5   8   0      157.56      158.15      6.04 o 
  -4   8   0       14.97       11.34      1.30 o 
  -3   8   0      191.21      204.58      4.76 o 
  -2   8   0      188.09      204.07      5.94 o 
  -1   8   0        7.76        5.33      1.83 o 
   0   8   0       12.40       18.28      4.70 o 
   1   8   0       41.62       45.01      3.17 o 
   2   8   0       16.03       16.55      3.80 o 
   3   8   0       10.70       11.79      3.27 o 
   4   8   0        0.07       -3.05      1.69 o 
   5   8   0       65.91       66.31      5.89 o 
   6   8   0       78.86       82.93      6.64 o 
 -11   9   0       22.46       22.17      2.97 o 
 -10   9   0       11.43       11.78      2.69 o 
  -9   9   0       35.59       38.12      4.24 o 
  -8   9   0       98.96      106.10      5.64 o 
  -7   9   0       18.70       20.46      4.31 o 
  -6   9   0       20.99       21.37      3.29 o 
  -5   9   0      173.92      178.00      4.68 o 
  -4   9   0      266.68      264.23      6.73 o 
  -3   9   0       10.92       13.82      1.66 o 
  -2   9   0      515.25      525.33     11.38 o 
  -1   9   0      110.72       97.07      5.46 o 
   0   9   0       89.00      100.75      6.31 o 
   1   9   0       58.25       70.58      4.06 o 
   2   9   0       68.86       24.67      4.49 o 
   3   9   0       14.53       10.96      3.74 o 
   4   9   0        0.01       -4.78      2.39 o 
   5   9   0       32.74       36.35      5.54 o 
 -10  10   0       12.41       13.31      3.12 o 
  -9  10   0       13.08       16.93      4.54 o 
  -8  10   0        3.81        4.13      2.06 o 
  -7  10   0      178.99      178.01      5.23 o 
  -6  10   0       39.17       42.54      2.88 o 
  -5  10   0       60.96       63.53      3.79 o 
  -4  10   0       35.39       35.80      2.10 o 
  -3  10   0       16.16       16.93      2.60 o 
  -2  10   0       61.69       67.30      4.82 o 
  -1  10   0       74.74       88.13      5.84 o 
   0  10   0       42.05       50.22      4.55 o 
   1  10   0        5.95        8.56      2.02 o 
   2  10   0        6.28        9.17      3.72 o 
   3  10   0       38.93       35.77      5.93 o 
   4  10   0        2.12        8.35      3.61 o 
 -10  11   0        5.82        7.28      4.53 o 
  -9  11   0       21.78       22.09      5.14 o 
  -8  11   0        4.13        3.71      1.98 o 
  -7  11   0       34.60       39.64      3.11 o 
  -6  11   0       29.59       24.91      4.44 o 
  -5  11   0        2.98        3.04      1.40 o 
  -4  11   0        5.01        4.78      1.49 o 
  -3  11   0       26.46       21.28      3.86 o 
  -2  11   0       29.96       26.66      4.06 o 
  -1  11   0       84.61       76.14      6.14 o 
   0  11   0       64.00       65.88      6.38 o 
   1  11   0      112.83      119.91      9.77 o 
   2  11   0       11.33        4.68      3.69 o 
   3  11   0        3.32        8.33      4.11 o 
  -9  12   0       87.46       72.71      8.14 o 
  -8  12   0        0.04        1.60      2.54 o 
  -7  12   0        2.86        6.40      1.92 o 
  -6  12   0       13.54       15.65      4.92 o 
  -5  12   0        0.35       -2.06      1.44 o 
  -4  12   0       27.68       31.99      2.75 o 
  -3  12   0       28.32       22.38      2.42 o 
  -2  12   0       29.56       30.24     10.27 o 
  -1  12   0       31.95       28.05      4.18 o 
   0  12   0        5.45        9.79      2.74 o 
   1  12   0       17.34       23.46      6.15 o 
   2  12   0        1.44        8.46      4.45 o 
  -8  13   0       17.07       16.06      4.01 o 
  -7  13   0        6.73        9.65      2.11 o 
  -6  13   0       13.44       13.48      2.59 o 
  -5  13   0       81.33       78.03      5.87 o 
  -4  13   0        0.99        0.89      3.16 o 
  -3  13   0        0.80        1.78      1.65 o 
  -2  13   0       36.08       26.69      4.72 o 
  -1  13   0       29.24       24.82      3.54 o 
   0  13   0        4.92        5.30      2.29 o 
  -5  14   0        8.49        3.12      2.61 o 
  -4  14   0        1.04        2.64      2.03 o 
  -3  14   0        1.74        4.09      2.70 o 
   3 -14   1        8.85       11.98      2.22 o 
   4 -14   1        8.88       13.31      3.60 o 
   5 -14   1        0.63       -2.14      1.92 o 
   0 -13   1       13.37       15.28      3.12 o 
   1 -13   1       18.53       23.48      4.15 o 
   2 -13   1       33.15       41.73      4.90 o 
   3 -13   1       27.56       27.70      2.75 o 
   4 -13   1       10.97        6.84      2.29 o 
   5 -13   1       74.75       76.38      5.61 o 
   6 -13   1       11.01       13.45      2.64 o 
   7 -13   1        2.32        1.11      1.81 o 
   8 -13   1       21.41       27.20      4.06 o 
  -2 -12   1        4.75       14.32      5.10 o 
  -1 -12   1        0.21       -1.32      3.17 o 
   0 -12   1        5.45        5.67      2.61 o 
   1 -12   1        1.66        1.12      2.50 o 
   2 -12   1        4.91        1.98      3.16 o 
   3 -12   1       45.25       45.82      3.44 o 
   4 -12   1        5.62        3.19      1.82 o 
   5 -12   1        0.14       -2.80      1.63 o 
   6 -12   1        3.59        1.43      1.43 o 
   7 -12   1        0.44        0.53      1.60 o 
   8 -12   1        0.43       -0.65      3.22 o 
   9 -12   1        6.64        1.72      2.66 o 
  -3 -11   1       27.51        0.55      2.19 o 
  -2 -11   1        8.31       14.53      4.97 o 
  -1 -11   1      153.03      160.46     10.78 o 
   0 -11   1       31.97       31.19      4.00 o 
   1 -11   1       10.08        9.50      2.73 o 
   2 -11   1       57.85       74.06      5.83 o 
   3 -11   1      152.33      157.10      5.30 o 
   4 -11   1        0.22        0.12      1.28 o 
   5 -11   1       12.17       15.29      1.92 o 
   6 -11   1       22.06       21.24      2.26 o 
   7 -11   1        3.77        2.33      1.59 o 
   8 -11   1        0.89       -0.02      2.19 o 
   9 -11   1        8.28        9.92      4.20 o 
  10 -11   1        5.49        2.82      3.91 o 
  -5 -10   1       14.52       20.98      5.25 o 
  -4 -10   1        9.44        2.95      3.28 o 
  -3 -10   1        2.84        0.42      2.93 o 
  -2 -10   1       34.47       34.49      5.93 o 
  -1 -10   1       33.63       33.61      3.47 o 
   0 -10   1      198.77      206.08      9.06 o 
   1 -10   1        0.24        1.96      2.05 o 
   2 -10   1      258.99      242.07      7.38 o 
   3 -10   1       16.71       14.25      1.90 o 
   4 -10   1      395.81      436.94      7.42 o 
   5 -10   1       14.88       14.45      2.18 o 
   6 -10   1      376.51      388.73      8.47 o 
   7 -10   1       79.68       80.65      5.19 o 
   8 -10   1        0.06       -2.11      1.62 o 
   9 -10   1       14.23       20.52      5.08 o 
  10 -10   1       12.78       10.06      4.63 o 
  -6  -9   1       45.97       42.37      6.03 o 
  -5  -9   1        0.85       -2.44      2.61 o 
  -4  -9   1       54.37       56.87      6.83 o 
  -3  -9   1       35.40       48.54      6.37 o 
  -2  -9   1       10.92        9.18      3.47 o 
  -1  -9   1       65.57       65.51      4.22 o 
   0  -9   1        4.47        5.27      1.96 o 
   1  -9   1      346.73      333.86     10.75 o 
   2  -9   1       17.69       13.13      2.30 o 
   3  -9   1       64.01       63.46      3.21 o 
   4  -9   1       13.29        8.84      1.38 o 
   5  -9   1       45.80       44.95      2.73 o 
   6  -9   1       19.57       22.54      2.23 o 
   7  -9   1        2.98        3.28      1.83 o 
   8  -9   1       73.71       80.61      8.15 o 
   9  -9   1       32.99       34.93      4.80 o 
  10  -9   1        1.35        0.85      2.07 o 
  11  -9   1       29.65       26.98      4.12 o 
  -6  -8   1        0.02        2.82      2.94 o 
  -5  -8   1       17.87       22.77      4.45 o 
  -4  -8   1       99.74      104.61      7.32 o 
  -3  -8   1      277.14      278.04     12.64 o 
  -2  -8   1      805.36      576.85     20.73 o 
  -1  -8   1       55.05       51.41      3.62 o 
   0  -8   1      676.40      689.26     24.02 o 
   1  -8   1      172.72      186.60      5.55 o 
   2  -8   1       15.76       24.17      2.78 o 
   3  -8   1      146.13      145.92      3.57 o 
   4  -8   1      319.02      324.79      5.82 o 
   5  -8   1        9.66       10.82      1.44 o 
   6  -8   1       97.26       96.07      3.23 o 
   7  -8   1        3.23        2.35      1.25 o 
   8  -8   1       22.30       23.18      3.63 o 
   9  -8   1      133.67      130.00      7.00 o 
  10  -8   1       13.37       14.88      2.45 o 
  11  -8   1        3.90        2.65      2.81 o 
  -7  -7   1       22.19       23.22      4.13 o 
  -6  -7   1       19.59       24.12      4.01 o 
  -5  -7   1       12.08       18.73      3.57 o 
  -4  -7   1       19.79       18.49      3.52 o 
  -3  -7   1       69.40       63.87      5.36 o 
  -2  -7   1      281.66      289.11      9.07 o 
  -1  -7   1      709.24      653.08     14.96 o 
   0  -7   1      405.94      423.59     16.13 o 
   1  -7   1      722.10      755.40     18.20 o 
   2  -7   1     1558.56     1545.64     21.06 o 
   3  -7   1       14.87       12.46      1.41 o 
   4  -7   1      285.55      299.93      4.97 o 
   5  -7   1      175.57      164.99      3.77 o 
   6  -7   1        2.68        1.70      1.14 o 
   7  -7   1        8.72       10.34      1.96 o 
   8  -7   1       29.97       31.14      2.95 o 
   9  -7   1      158.11      146.29      6.81 o 
  10  -7   1        3.93        6.36      2.33 o 
  11  -7   1        0.84        0.64      2.04 o 
  -8  -6   1       17.82       19.54      3.80 o 
  -7  -6   1        7.01       12.93      3.03 o 
  -6  -6   1        6.87        4.35      2.28 o 
  -5  -6   1       10.87       13.82      2.84 o 
  -4  -6   1      329.14      299.03     11.49 o 
  -3  -6   1      170.46      193.07      8.67 o 
  -2  -6   1        6.95        9.03      0.97 o 
  -1  -6   1       17.98       23.18      2.23 o 
   0  -6   1        2.12        0.28      1.05 o 
   1  -6   1       75.14       44.88      2.53 o 
   2  -6   1       20.70       33.44      2.72 o 
   3  -6   1       80.27       95.57      2.68 o 
   4  -6   1      231.04      256.39      4.26 o 
   5  -6   1       13.18       15.95      1.13 o 
   6  -6   1       43.42       41.86      1.98 o 
   7  -6   1       19.20       18.95      2.26 o 
   8  -6   1       29.82       32.35      5.48 o 
   9  -6   1       11.91       14.40      4.19 o 
  10  -6   1        0.03        1.78      1.77 o 
  11  -6   1        1.65        1.57      2.53 o 
  -9  -5   1       53.08       68.86      5.88 o 
  -8  -5   1        9.10       10.78      2.88 o 
  -7  -5   1      186.06      192.03      8.46 o 
  -6  -5   1       17.49       16.13      2.75 o 
  -5  -5   1       40.96       40.38      3.50 o 
  -4  -5   1      854.82      806.04     23.24 o 
  -3  -5   1      335.17      342.26      8.19 o 
  -2  -5   1      845.74      829.72     11.46 o 
  -1  -5   1        1.56        0.50      0.56 o 
   0  -5   1       31.22       37.13      2.81 o 
   1  -5   1      288.12      299.84      5.02 o 
   2  -5   1     1579.61     1592.43     19.09 o 
   3  -5   1        2.33        1.91      0.54 o 
   4  -5   1      985.07      971.77     10.13 o 
   5  -5   1        3.61        3.88      0.82 o 
   6  -5   1        3.48        5.76      1.40 o 
   7  -5   1      108.12      106.85      4.15 o 
   8  -5   1        0.78       -0.37      1.02 o 
   9  -5   1        4.06        5.62      2.59 o 
  10  -5   1        3.13        2.49      2.33 o 
  11  -5   1        0.68       -3.14      3.58 o 
  -9  -4   1       22.62       26.36      4.05 o 
  -8  -4   1        9.74       15.94      3.25 o 
  -7  -4   1       83.11       82.46      5.00 o 
  -6  -4   1        8.93        8.91      1.89 o 
  -5  -4   1      102.75      101.53      3.20 o 
  -4  -4   1       11.62       13.22      1.89 o 
  -3  -4   1     1980.27     2094.04     36.50 o 
  -2  -4   1       92.69      109.41      2.53 o 
  -1  -4   1       23.43       10.81      1.32 o 
   0  -4   1      453.25      450.69     12.44 o 
   1  -4   1      747.03      851.40     13.65 o 
   2  -4   1     1251.08     1355.52     14.42 o 
   3  -4   1      997.32     1024.58     10.93 o 
   4  -4   1      781.30      852.92     11.53 o 
   5  -4   1      163.93      168.52      4.19 o 
   6  -4   1      151.66      163.17      4.29 o 
   7  -4   1        0.13       -1.98      1.10 o 
   8  -4   1       19.25       19.84      2.86 o 
   9  -4   1      126.54      123.47      5.89 o 
  10  -4   1        0.82       -0.26      3.04 o 
  11  -4   1        0.60       -0.50      3.73 o 
 -10  -3   1        1.01        6.92      2.80 o 
  -9  -3   1        7.41       15.76      3.40 o 
  -8  -3   1        5.82        2.59      2.13 o 
  -7  -3   1        8.55        6.62      2.00 o 
  -6  -3   1       40.43       26.75      1.71 o 
  -5  -3   1      289.46      300.01      5.84 o 
  -4  -3   1       61.67       60.71      2.65 o 
  -3  -3   1      456.46      507.10     11.32 o 
  -2  -3   1        3.46        7.51      0.72 o 
  -1  -3   1        0.27        0.06      0.41 o 
   0  -3   1       32.84       47.06      3.03 o 
   1  -3   1      259.84      272.84      7.62 o 
   2  -3   1     1202.75     1344.52     15.17 o 
   3  -3   1      501.69      581.72      9.14 o 
   4  -3   1      270.94      287.50      7.45 o 
   5  -3   1      443.94      380.74     13.87 o 
   6  -3   1        0.76        0.58      1.65 o 
   7  -3   1      191.55      178.06      6.46 o 
   8  -3   1      134.12      123.41      4.49 o 
   9  -3   1       16.27       11.50      4.11 o 
  10  -3   1        0.03       -5.14      2.57 o 
  11  -3   1        2.20        3.78      3.62 o 
 -10  -2   1        0.73       -3.00      2.79 o 
  -9  -2   1       22.72       20.48      3.94 o 
  -8  -2   1       68.97       69.98      4.39 o 
  -7  -2   1      245.77      238.69      7.33 o 
  -6  -2   1      142.71      134.43      4.62 o 
  -5  -2   1     1306.83     1464.34     25.75 o 
  -4  -2   1        3.26        9.71      2.17 o 
  -3  -2   1     5543.01     6316.96    153.11 o 
  -2  -2   1      423.96      492.08     13.81 o 
  -1  -2   1       14.39       17.52      0.99 o 
   0  -2   1       41.19       66.99      3.20 o 
   1  -2   1      406.48      392.44      9.84 o 
   2  -2   1      559.63      614.47     17.82 o 
   3  -2   1     2239.38     2163.51     56.92 o 
   4  -2   1     2875.41     2994.08     78.08 o 
   5  -2   1        0.21        0.39      0.69 o 
   6  -2   1        7.07        6.18      1.40 o 
   7  -2   1      196.16      194.71      5.91 o 
   8  -2   1       37.66       44.22      4.01 o 
   9  -2   1       34.48       37.35      8.47 o 
  10  -2   1        0.63       -2.78      2.97 o 
  11  -2   1        6.16        4.64      2.82 o 
 -10  -1   1      138.80      144.22      9.18 o 
  -9  -1   1        9.84        9.69      2.46 o 
  -8  -1   1       37.74       49.22     11.18 o 
  -7  -1   1        0.31       -0.16      1.23 o 
  -6  -1   1      198.64      178.44      4.45 o 
  -5  -1   1       51.52       56.76      1.56 o 
  -4  -1   1     1071.49     1082.36     27.50 o 
  -1  -1   1     2374.81     2420.45     42.40 o 
   0  -1   1      104.66      126.50      4.30 o 
   1  -1   1     4304.97     4079.14    104.45 o 
   3  -1   1      289.95      261.64     10.95 o 
   4  -1   1       89.02       70.33      2.08 o 
   5  -1   1      246.17      264.83      6.23 o 
   6  -1   1        0.19        3.62      1.74 o 
   7  -1   1        0.07       -1.07      1.72 o 
   8  -1   1        1.84        0.93      1.68 o 
   9  -1   1        4.05        3.05      2.03 o 
  10  -1   1        0.02       -3.32      2.96 o 
  11  -1   1        3.11        7.18      2.86 o 
 -11   0   1        1.37        5.93      3.67 o 
 -10   0   1        3.59        4.74      2.52 o 
  -9   0   1        2.39        5.14      2.19 o 
  -8   0   1       68.90       65.72      7.25 o 
  -7   0   1       65.86       63.86      4.81 o 
  -6   0   1      104.70       99.20     11.73 o 
  -5   0   1        8.61       10.46      1.30 o 
  -4   0   1       26.01       21.67      1.05 o 
  -3   0   1     1272.76     1348.85     17.55 o 
  -2   0   1       65.64       70.74      2.85 o 
   1   0   1     1963.55     1861.99     45.92 o 
   4   0   1      678.97      775.12     14.45 o 
   5   0   1       44.45       42.79      1.84 o 
   6   0   1      154.50      160.90      4.17 o 
   7   0   1      602.43      609.97     14.65 o 
   8   0   1        6.57        6.76      2.08 o 
   9   0   1      114.18      130.33      8.11 o 
  10   0   1        2.68        3.75      2.39 o 
  11   0   1        0.31        4.10      3.40 o 
 -11   1   1        1.41        2.01      2.61 o 
 -10   1   1       58.76       78.64      6.39 o 
  -9   1   1        8.17        7.01      3.32 o 
  -8   1   1       23.16       28.64      4.44 o 
  -7   1   1      128.93      127.87      7.28 o 
  -6   1   1      464.74      471.13     10.66 o 
  -5   1   1     1999.92     2004.36     30.75 o 
  -4   1   1       28.67       26.55      3.18 o 
  -3   1   1      239.99      140.56      3.92 o 
  -2   1   1     8421.12     8103.14    208.34 o 
  -1   1   1      115.72       66.89      4.74 o 
   1   1   1      222.38      219.15      7.04 o 
   2   1   1     5563.20     5851.34    141.80 o 
   3   1   1      256.09      210.51      8.43 o 
   4   1   1      934.83     1047.87     30.14 o 
   5   1   1      108.59       97.43      3.51 o 
   6   1   1        0.36       -0.12      0.57 o 
   7   1   1      118.59      116.17      8.70 o 
   8   1   1       36.15       42.11      4.08 o 
   9   1   1       50.73       50.37      4.51 o 
  10   1   1       27.25       34.62      5.09 o 
 -11   2   1       55.86       51.49     14.72 o 
 -10   2   1       15.52        4.60      2.75 o 
  -8   2   1       77.96       86.52      4.77 o 
  -7   2   1      293.67      277.80     11.28 o 
  -6   2   1      198.31      238.22      7.18 o 
  -5   2   1     1792.70     1144.77     32.62 o 
  -4   2   1      392.12      427.16     10.01 o 
  -3   2   1     2101.87     2185.71     78.47 o 
  -2   2   1     2453.86     2672.09     69.96 o 
  -1   2   1    12117.37    11710.41    302.07 o 
   1   2   1      410.87      483.83     14.03 o 
   2   2   1      414.24      425.63     13.36 o 
   3   2   1      422.31      536.09     16.97 o 
   4   2   1      167.08      216.96      9.61 o 
   5   2   1      310.24      294.93     12.59 o 
   6   2   1      227.47      213.57      7.27 o 
   7   2   1        1.79       -0.32      2.31 o 
   8   2   1        0.32        1.48      2.46 o 
   9   2   1        8.09       14.44      3.31 o 
  10   2   1       19.80       26.53      4.29 o 
 -11   3   1        1.10        6.83      4.24 o 
 -10   3   1       41.10       36.83      6.42 o 
  -9   3   1       31.99       36.22      6.51 o 
  -8   3   1        3.46        2.09      1.74 o 
  -7   3   1       59.72       57.51      4.36 o 
  -6   3   1      265.51      245.74      5.67 o 
  -5   3   1      176.75      181.03      5.25 o 
  -4   3   1       31.60       19.04      1.11 o 
  -3   3   1      222.32      249.47      3.32 o 
  -2   3   1     1442.51     1644.59     18.36 o 
  -1   3   1     1779.10     1888.68     48.06 o 
   0   3   1        2.45       -0.59      0.37 o 
   1   3   1       85.31       79.44      2.70 o 
   2   3   1     3716.72     3940.16     97.55 o 
   3   3   1       37.52       47.14      4.00 o 
   4   3   1      273.94      257.80     11.01 o 
   5   3   1       88.66       92.90      6.66 o 
   6   3   1        0.15       -2.25      1.70 o 
   7   3   1       98.05       90.12      9.07 o 
   8   3   1       72.38       71.60      4.20 o 
   9   3   1        6.83        3.83      2.40 o 
 -11   4   1       75.84       78.68      9.92 o 
 -10   4   1        3.84        3.33      2.14 o 
  -9   4   1       26.09       24.49      3.53 o 
  -8   4   1       47.30       57.14      4.81 o 
  -7   4   1       16.94       18.94      2.06 o 
  -6   4   1      188.26      208.64      5.07 o 
  -5   4   1       68.20       61.28      1.94 o 
  -4   4   1       92.13      104.00      2.22 o 
  -3   4   1      634.85      676.79      8.60 o 
  -2   4   1     1263.76     1391.19     18.34 o 
  -1   4   1      145.73      145.54      3.15 o 
   0   4   1      260.50      221.93      8.21 o 
   1   4   1     2889.02     3362.26     71.08 o 
   2   4   1       74.92       77.56      2.37 o 
   3   4   1      554.94      641.24     20.44 o 
   4   4   1        0.07       -0.05      1.74 o 
   5   4   1      152.46      161.72      9.19 o 
   6   4   1      251.12      244.75     12.58 o 
 -11   5   1        1.49        4.98      2.56 o 
 -10   5   1       52.37       46.57      5.02 o 
  -9   5   1       36.78       37.77      3.25 o 
  -8   5   1       40.57       37.57      3.10 o 
  -7   5   1      232.30      217.77      5.70 o 
  -6   5   1       42.73       46.03      2.79 o 
  -5   5   1      375.58      313.39      4.71 o 
  -4   5   1        2.99        1.72      0.58 o 
  -3   5   1      649.88      629.75      8.47 o 
  -2   5   1      155.89      140.04      3.23 o 
  -1   5   1       22.54       38.32      2.92 o 
   0   5   1      158.57      162.22     23.90 o 
   1   5   1      169.01      186.96      4.21 o 
   2   5   1       95.82      122.43      7.16 o 
   3   5   1       17.21       19.02      2.25 o 
   4   5   1       50.47       33.02      2.23 o 
   5   5   1        2.64       -0.87      2.29 o 
 -11   6   1       37.24       41.14     11.62 o 
 -10   6   1        3.95        4.12      2.09 o 
  -9   6   1       21.68       25.97      3.04 o 
  -8   6   1       62.15       57.56      3.33 o 
  -7   6   1       60.28       71.04      3.88 o 
  -6   6   1      466.67      465.77      7.87 o 
  -5   6   1     1165.05     1185.92     13.25 o 
  -4   6   1      107.63      109.09      2.33 o 
  -3   6   1      506.26      522.94      7.26 o 
  -2   6   1       87.74       86.88      4.28 o 
  -1   6   1        7.32        6.60      3.90 o 
   0   6   1      183.68      223.28      7.36 o 
   1   6   1      659.56      644.48     13.77 o 
   2   6   1       81.85       76.09      4.86 o 
   3   6   1       18.99       15.91      2.52 o 
   4   6   1       81.46       63.18      4.28 o 
   5   6   1       18.33       15.33      2.47 o 
   6   6   1       17.17       15.90      2.53 o 
   7   6   1       36.65       36.45      3.62 o 
 -11   7   1        0.12       -0.25      1.99 o 
 -10   7   1        0.01       -0.79      1.80 o 
  -9   7   1        0.89       -0.55      1.45 o 
  -8   7   1       52.82       47.46      3.57 o 
  -7   7   1       19.08       25.33      2.00 o 
  -6   7   1      186.32      189.92      3.91 o 
  -5   7   1      386.29      377.73      5.34 o 
  -4   7   1       14.50        6.31      0.93 o 
  -3   7   1       78.30       78.42      2.58 o 
  -2   7   1        7.58        6.87      1.45 o 
  -1   7   1        1.42       -0.07      0.89 o 
   0   7   1      157.91      142.15      5.45 o 
   1   7   1      325.22      337.10      8.77 o 
   2   7   1      200.99      194.04      9.20 o 
   3   7   1       31.04       23.33      3.59 o 
   4   7   1       59.39       55.72      4.84 o 
   5   7   1      198.49      221.35      9.56 o 
   6   7   1        0.75        1.66      2.06 o 
   7   7   1      126.02      123.23      7.14 o 
 -11   8   1        0.00        1.18      2.16 o 
 -10   8   1        0.95        1.82      2.74 o 
  -9   8   1       48.66       46.03      3.90 o 
  -8   8   1       31.37       29.31      3.04 o 
  -7   8   1        0.65        3.01      1.30 o 
  -6   8   1       71.24       77.16      4.93 o 
  -5   8   1      303.13      280.45     16.74 o 
  -4   8   1       14.79       12.33      1.32 o 
  -3   8   1        3.20        3.57      0.98 o 
  -2   8   1       11.37       15.39      2.08 o 
  -1   8   1       14.53       13.50      2.54 o 
   0   8   1        0.92        0.60      1.37 o 
   1   8   1       95.15      119.67      6.74 o 
   2   8   1       48.64       36.24      4.95 o 
   3   8   1       60.68       71.36      5.87 o 
   4   8   1        0.93        8.15      2.86 o 
   5   8   1       10.76       12.95      3.39 o 
 -11   9   1       12.34        9.13      2.66 o 
 -10   9   1        0.02        0.15      1.87 o 
  -9   9   1       13.70       19.24      3.97 o 
  -8   9   1        7.63        7.38      1.78 o 
  -7   9   1       18.05       17.13      2.01 o 
  -6   9   1        8.54        6.97      2.93 o 
  -5   9   1       52.12       59.77      3.14 o 
  -4   9   1      164.15      163.18      4.23 o 
  -3   9   1       20.05       19.36      2.26 o 
  -2   9   1      320.79      322.79      8.34 o 
  -1   9   1      247.62      244.40     19.48 o 
   0   9   1       39.87       39.81      3.78 o 
   1   9   1       49.75       44.47      3.05 o 
   2   9   1        2.04        5.74      3.10 o 
   3   9   1        0.29        0.27      2.33 o 
   4   9   1        0.45        0.90      2.56 o 
   5   9   1       15.37       17.94      4.28 o 
 -10  10   1        3.39        2.32      2.31 o 
  -9  10   1        1.46        1.86      3.01 o 
  -8  10   1        8.88        6.86      2.41 o 
  -7  10   1        2.78        5.24      1.56 o 
  -6  10   1       50.55       50.77      5.59 o 
  -5  10   1       91.07      107.59      4.05 o 
  -4  10   1        0.22        0.32      0.85 o 
  -3  10   1       67.05       76.65      5.79 o 
  -2  10   1      109.92      103.18      5.05 o 
  -1  10   1       18.87       11.41      6.38 o 
   0  10   1      619.34      598.17     15.45 o 
   1  10   1       85.31      103.61      7.19 o 
   3  10   1      115.26      130.34      9.20 o 
   4  10   1       18.31       26.71      5.03 o 
 -10  11   1       21.72       14.60      4.92 o 
  -9  11   1        1.17        3.64      3.33 o 
  -8  11   1       28.41       28.99      4.22 o 
  -7  11   1        0.96        3.43      1.68 o 
  -6  11   1        7.65        8.46      1.75 o 
  -5  11   1       14.02       16.28      1.85 o 
  -4  11   1        6.62        3.92      2.63 o 
  -3  11   1       30.29       28.50      3.04 o 
  -2  11   1        0.02       -0.47      1.71 o 
  -1  11   1       14.69       14.29      3.21 o 
   0  11   1        6.10        9.23      2.84 o 
   1  11   1        6.07        1.95      3.30 o 
   2  11   1       13.23       12.36      4.42 o 
   3  11   1       14.46       20.72      5.06 o 
  -9  12   1       21.56       17.94      4.97 o 
  -8  12   1       31.79       27.40      3.96 o 
  -7  12   1        0.96        1.51      1.75 o 
  -6  12   1      141.29      148.78      4.65 o 
  -5  12   1        0.13       -0.54      1.65 o 
  -4  12   1        0.10       -0.11      1.48 o 
  -3  12   1        5.18        3.74      1.98 o 
  -2  12   1       76.04       76.16      5.53 o 
  -1  12   1       18.15       10.75      4.25 o 
   0  12   1       59.08       55.66      5.36 o 
   1  12   1        0.80       -1.65      3.36 o 
   2  12   1        1.27        1.93      3.82 o 
  -8  13   1        3.10        2.14      3.30 o 
  -7  13   1        1.13        3.98      2.52 o 
  -6  13   1        0.25       -0.98      2.46 o 
  -5  13   1       37.79       33.15      4.18 o 
  -4  13   1       26.63       31.85      4.06 o 
  -3  13   1        9.95        8.80      2.58 o 
  -2  13   1       21.25       21.60      3.47 o 
  -1  13   1       46.84       47.94      4.43 o 
   0  13   1        0.12        1.41      1.62 o 
  -4  14   1        1.84       -0.63      3.16 o 
   3 -14   2        3.42        4.14      2.13 o 
   4 -14   2       43.37       41.31      4.21 o 
   5 -14   2        1.35        4.06      2.17 o 
   0 -13   2        2.12        5.30      3.49 o 
   1 -13   2       11.86       17.59      2.80 o 
   2 -13   2        0.05       -0.69      2.61 o 
   3 -13   2       80.31       76.14      4.56 o 
   4 -13   2       32.09       40.01      4.40 o 
   5 -13   2        5.92        3.36      2.21 o 
   6 -13   2        8.43        4.46      3.21 o 
   7 -13   2        3.93        6.57      2.02 o 
  -2 -12   2        0.19        3.07      3.87 o 
  -1 -12   2        0.57        0.30      2.80 o 
   0 -12   2       26.59       24.97      4.52 o 
   1 -12   2       25.94       30.39      3.88 o 
   2 -12   2        0.10        1.25      1.48 o 
   3 -12   2       57.57       59.74      3.94 o 
   4 -12   2        3.84        2.00      1.79 o 
   5 -12   2        7.82        7.30      1.60 o 
   6 -12   2        1.67        2.93      1.56 o 
   7 -12   2        0.36        2.14      4.06 o 
   8 -12   2        5.94        5.56      4.14 o 
   9 -12   2        2.55        4.38      3.46 o 
  -3 -11   2       22.77       25.23      5.63 o 
  -2 -11   2        2.24        0.51      3.40 o 
  -1 -11   2       68.11       62.33      6.67 o 
   0 -11   2       30.52       32.35      4.30 o 
   1 -11   2       13.62        7.18      2.76 o 
   2 -11   2        8.64       10.39      1.91 o 
   3 -11   2       21.35       17.14      2.25 o 
   4 -11   2        2.84        3.52      1.78 o 
   5 -11   2       22.95       22.34      2.25 o 
   6 -11   2       81.22       85.26      4.00 o 
   7 -11   2       24.72       19.80      4.14 o 
   8 -11   2        3.24        2.46      2.30 o 
   9 -11   2        3.93        0.94      3.24 o 
  -5 -10   2        0.12       -0.52      3.09 o 
  -4 -10   2        1.83        0.51      3.16 o 
  -3 -10   2        9.29        0.28      2.13 o 
  -2 -10   2       14.41        9.80      3.98 o 
  -1 -10   2       28.04       32.03      3.69 o 
   0 -10   2        0.20        0.05      1.78 o 
   1 -10   2        0.80       -2.11      2.96 o 
   2 -10   2       80.89       81.67      3.66 o 
   3 -10   2       12.73       10.43      1.72 o 
   4 -10   2      118.57      117.02      3.57 o 
   5 -10   2       36.63       35.54      2.61 o 
   6 -10   2        1.14        2.98      2.79 o 
   7 -10   2      117.22      128.17      9.30 o 
   8 -10   2       10.84       12.39      4.17 o 
   9 -10   2      119.31      108.33      9.11 o 
  10 -10   2        7.57       12.97      4.61 o 
  -6  -9   2        0.76       -0.08      2.96 o 
  -5  -9   2       31.45       44.52      6.32 o 
  -4  -9   2        0.65       -3.15      2.29 o 
  -3  -9   2       30.92       38.00      5.87 o 
  -2  -9   2       36.65       29.67      2.33 o 
  -1  -9   2      373.42      358.01     10.68 o 
   0  -9   2       10.54        7.38      1.95 o 
   1  -9   2       22.10       22.52      3.40 o 
   2  -9   2        9.55        6.13      1.67 o 
   3  -9   2       70.01       72.79      2.65 o 
   4  -9   2       95.44       89.59      3.08 o 
   5  -9   2       15.60       18.74      2.97 o 
   6  -9   2      151.31      156.96      5.06 o 
   7  -9   2       27.88       28.84      3.28 o 
   8  -9   2       59.54       70.36     10.49 o 
   9  -9   2       31.39       34.66      3.70 o 
  10  -9   2       11.10        9.08      2.64 o 
  -7  -8   2        2.53        4.16      3.37 o 
  -6  -8   2       27.09       27.60      5.04 o 
  -5  -8   2       32.36       34.34      5.49 o 
  -4  -8   2        3.08        0.04      2.31 o 
  -3  -8   2       76.61       69.03      7.06 o 
  -2  -8   2       15.29       14.62      2.09 o 
  -1  -8   2       18.41       16.58      2.52 o 
   0  -8   2      232.04      218.69      7.88 o 
   1  -8   2      259.32      256.93     10.48 o 
   2  -8   2       12.52       11.39      1.08 o 
   3  -8   2        0.48       -0.72      0.88 o 
   4  -8   2      159.79      152.58      3.84 o 
   5  -8   2      340.40      330.70      6.06 o 
   6  -8   2       10.79        9.19      1.37 o 
   7  -8   2       15.46       17.30      1.76 o 
   8  -8   2       22.11       20.83      2.71 o 
   9  -8   2       16.79       17.64      2.79 o 
  10  -8   2        6.66       11.82      3.19 o 
  11  -8   2       16.19       15.45      3.13 o 
  -7  -7   2       25.58       32.22      5.14 o 
  -6  -7   2       10.34        9.88      3.31 o 
  -5  -7   2       26.55       28.78      4.45 o 
  -4  -7   2       16.64       21.42      3.92 o 
  -3  -7   2      244.59      245.63     11.54 o 
  -2  -7   2       70.77       76.23      3.14 o 
  -1  -7   2       83.99       80.23      4.19 o 
   0  -7   2     1032.64     1033.56     22.56 o 
   1  -7   2       17.82       11.97      1.66 o 
   2  -7   2      377.90      361.19      5.70 o 
   3  -7   2      150.92      141.29      3.08 o 
   4  -7   2        4.69        4.82      0.87 o 
   5  -7   2       19.56       17.27      1.41 o 
   6  -7   2      309.18      323.87      6.36 o 
   7  -7   2       85.26       86.66      3.69 o 
   8  -7   2       26.06       29.77      2.96 o 
   9  -7   2       22.43       24.74      3.54 o 
  10  -7   2       11.27       11.86      2.53 o 
  11  -7   2        7.97        6.63      2.50 o 
  -8  -6   2       70.18       87.28      6.95 o 
  -7  -6   2        6.02        6.96      2.88 o 
  -6  -6   2       66.82       75.79      5.84 o 
  -5  -6   2       73.00       72.24      5.54 o 
  -4  -6   2        2.97        1.08      1.78 o 
  -3  -6   2        0.08        1.34      1.71 o 
  -2  -6   2       46.73       44.86      2.14 o 
  -1  -6   2        7.85       12.88      1.97 o 
   0  -6   2      534.36      549.88     13.24 o 
   1  -6   2      974.80     1001.07     13.89 o 
   2  -6   2      310.58      323.07      4.49 o 
   3  -6   2     1350.68     1355.85     14.18 o 
   4  -6   2       59.74       65.69      1.97 o 
   5  -6   2       61.63       61.59      1.92 o 
   6  -6   2       52.02       49.40      2.78 o 
   7  -6   2      285.56      287.82      6.41 o 
   8  -6   2       77.75       66.49      4.15 o 
   9  -6   2      227.48      211.45     10.30 o 
  10  -6   2       36.50       38.22      4.83 o 
  11  -6   2        3.70        4.14      2.74 o 
  -9  -5   2       48.52       53.18      6.13 o 
  -8  -5   2        0.00       -1.14      2.08 o 
  -7  -5   2       89.47       88.61      6.11 o 
  -6  -5   2       26.30       22.39      3.49 o 
  -5  -5   2        0.44        0.61      1.67 o 
  -4  -5   2        8.01        5.67      1.93 o 
  -3  -5   2      433.66      395.01     10.58 o 
  -2  -5   2      507.62      546.69     11.94 o 
  -1  -5   2       58.57       46.91      2.75 o 
   0  -5   2     1179.55     1125.78     23.01 o 
   1  -5   2      634.89      730.78     10.53 o 
   2  -5   2       13.37       37.13      1.47 o 
   3  -5   2      175.72      201.81      3.64 o 
   4  -5   2      500.78      542.47      7.08 o 
   5  -5   2      160.93      154.24      4.47 o 
   6  -5   2       17.84       18.11      1.85 o 
   7  -5   2       47.52       42.84      3.54 o 
   8  -5   2       35.19       36.81      3.01 o 
   9  -5   2      136.88      137.35      5.68 o 
  10  -5   2        6.67        4.00      2.22 o 
  11  -5   2        6.83        4.83      4.63 o 
  -9  -4   2       31.69       41.19      5.53 o 
  -8  -4   2       11.96       15.71      3.40 o 
  -7  -4   2       35.19       32.02      4.01 o 
  -6  -4   2      247.06      217.41      8.79 o 
  -5  -4   2      221.18      191.17      7.71 o 
  -4  -4   2       44.43       40.12      1.96 o 
  -3  -4   2      303.31      298.27      6.33 o 
  -2  -4   2        0.35        2.31      0.66 o 
  -1  -4   2     2216.42     2266.59     42.18 o 
   0  -4   2      353.95      368.46     13.93 o 
   1  -4   2     2854.25     2917.94     42.76 o 
   2  -4   2      183.48      170.50      2.99 o 
   3  -4   2      231.58      241.99      3.67 o 
   4  -4   2       90.06       77.50      4.22 o 
   5  -4   2       47.83       33.18      3.13 o 
   6  -4   2      563.41      569.13     12.34 o 
   7  -4   2      667.36      667.77     23.67 o 
   8  -4   2       61.57       60.37      4.73 o 
   9  -4   2       91.45       94.78      4.45 o 
  10  -4   2        1.12        2.61      3.56 o 
  11  -4   2       68.44       66.80      6.82 o 
 -10  -3   2        0.22        0.85      3.01 o 
  -9  -3   2       24.10       22.10      4.22 o 
  -8  -3   2       23.84       21.63      3.77 o 
  -7  -3   2        0.04        1.19      1.73 o 
  -6  -3   2      118.37      111.68      4.60 o 
  -5  -3   2       12.57       20.77      2.04 o 
  -4  -3   2      616.60      633.21      9.24 o 
  -3  -3   2        3.84        4.30      0.67 o 
  -2  -3   2       10.63        6.39      0.63 o 
  -1  -3   2        3.57        0.49      0.44 o 
   0  -3   2     3083.77     3051.59     79.14 o 
   1  -3   2      402.35      421.07      6.44 o 
   2  -3   2     2195.60     2273.77     22.38 o 
   3  -3   2        9.28        6.27      0.77 o 
   4  -3   2       63.02       56.48      4.35 o 
   5  -3   2       97.69       90.95      5.80 o 
   6  -3   2      559.55      524.79     18.28 o 
   7  -3   2       31.98       31.08      3.07 o 
   8  -3   2      230.08      237.97      7.39 o 
   9  -3   2       24.77       18.72      3.18 o 
  10  -3   2       23.82       21.79      3.86 o 
  11  -3   2        2.47       -2.37      5.13 o 
 -10  -2   2        6.54        8.81      3.56 o 
  -9  -2   2        0.41        2.48      2.76 o 
  -8  -2   2      592.68      590.39     19.77 o 
  -7  -2   2        2.10        1.01      1.37 o 
  -6  -2   2       71.53       82.68      3.80 o 
  -5  -2   2      618.07      660.02      9.83 o 
  -4  -2   2        0.47        2.45      0.62 o 
  -3  -2   2      777.45      943.51     14.57 o 
  -2  -2   2      298.56      298.59      4.51 o 
   0  -2   2     1229.07     1411.93     37.60 o 
   1  -2   2      871.55      893.53     24.33 o 
   2  -2   2      329.14      268.27      9.22 o 
   3  -2   2     2286.29     2336.20     61.31 o 
   4  -2   2     1271.56     1300.87     35.90 o 
   5  -2   2       61.03       20.89      2.78 o 
   6  -2   2      105.43      116.18      3.41 o 
   7  -2   2       11.13       14.54      3.06 o 
   8  -2   2       10.48       11.75      3.30 o 
   9  -2   2      172.40      177.83      6.26 o 
  10  -2   2        2.39        4.26      2.56 o 
  11  -2   2        0.01       -0.72      2.89 o 
 -10  -1   2        0.00        0.64      2.96 o 
  -9  -1   2       11.72        8.11      3.37 o 
  -8  -1   2      129.36      128.95      5.89 o 
  -7  -1   2      162.88      166.33      8.56 o 
  -6  -1   2      267.54      247.58      9.50 o 
  -5  -1   2      213.66      238.80      6.12 o 
  -4  -1   2      213.83      176.91      3.50 o 
  -3  -1   2      406.65      372.69      6.38 o 
  -2  -1   2     2638.83     2693.60     68.81 o 
  -1  -1   2     7442.45     7038.72    184.06 o 
   0  -1   2     2176.97     2538.84     37.01 o 
   1  -1   2        0.07        2.25      0.89 o 
   3  -1   2     3117.92     3287.32     59.29 o 
   4  -1   2      241.42      286.84     10.10 o 
   5  -1   2      748.19      771.05     15.68 o 
   6  -1   2      607.25      622.09     19.26 o 
   7  -1   2       97.57       95.45      5.27 o 
   8  -1   2       33.14       30.42      4.19 o 
   9  -1   2       38.89       36.50      4.09 o 
  10  -1   2       10.82        9.70      2.95 o 
  11  -1   2        3.22        2.13      4.84 o 
 -11   0   2        1.00        0.56      3.24 o 
 -10   0   2        1.37       -1.68      2.82 o 
  -9   0   2       24.27       23.07      3.48 o 
  -8   0   2       49.50       48.37      5.62 o 
  -7   0   2       95.07       92.27      6.14 o 
  -6   0   2      165.26      150.03      7.14 o 
  -5   0   2       37.43       30.59      1.73 o 
  -4   0   2      694.33      695.50     14.08 o 
  -3   0   2      302.63      274.03      6.41 o 
  -2   0   2     3328.48     3341.44     85.12 o 
  -1   0   2       64.36       42.17      2.32 o 
   0   0   2     1135.50     1156.67     20.81 o 
   1   0   2      622.24      631.69     11.97 o 
   2   0   2     2603.73     2590.88     45.86 o 
   3   0   2     1088.52     1191.79     31.78 o 
   4   0   2      198.42      224.57      6.22 o 
   5   0   2      217.88      207.50      3.84 o 
   6   0   2     1479.50     1522.33     28.02 o 
   7   0   2     1377.85     1473.41     30.06 o 
   8   0   2       71.63       64.87      5.44 o 
   9   0   2      181.57      194.44      6.11 o 
  10   0   2       10.89       22.93      6.21 o 
 -11   1   2        0.92        1.87      3.60 o 
 -10   1   2        4.53        5.11      2.66 o 
  -9   1   2       99.97      105.59      7.92 o 
  -8   1   2       97.10       97.82      7.28 o 
  -7   1   2       53.42       49.65      4.13 o 
  -6   1   2       30.33       39.41      3.84 o 
  -5   1   2       45.03       43.01      4.24 o 
  -4   1   2       12.51       17.30      2.46 o 
  -3   1   2     5597.62     5956.81    117.86 o 
  -2   1   2      211.35      221.16      7.77 o 
  -1   1   2       33.49       16.64      2.33 o 
   0   1   2      328.26      187.12      5.77 o 
   1   1   2    13971.25    14041.29    344.23 o 
   2   1   2     2165.13     2382.70     60.28 o 
   3   1   2      786.55      866.08     25.14 o 
   4   1   2     1395.66     1506.57     41.68 o 
   5   1   2      185.90      182.76      6.69 o 
   6   1   2        4.20        4.04      1.51 o 
   7   1   2       57.62       53.12      3.28 o 
   8   1   2      125.27      129.51      5.48 o 
   9   1   2       12.64       15.79      2.20 o 
  10   1   2        0.32        3.39      2.36 o 
 -11   2   2        1.75        0.90      3.73 o 
 -10   2   2        7.49        5.20      3.69 o 
  -9   2   2       11.90       11.60      4.12 o 
  -8   2   2        3.11        2.98      1.62 o 
  -7   2   2      311.79      310.11      9.10 o 
  -6   2   2      210.79      200.59      6.87 o 
  -5   2   2      307.81      268.81      8.69 o 
  -4   2   2     1139.57     1180.43     23.68 o 
  -3   2   2      462.91      463.28      9.53 o 
  -2   2   2    48340.82    46374.12   1543.66 o 
  -1   2   2     1602.01     1607.74     42.37 o 
   1   2   2      403.39      439.79     13.65 o 
   2   2   2      304.61      404.56     13.40 o 
   3   2   2        2.03        1.87      1.58 o 
   4   2   2      473.28      473.18     16.86 o 
   5   2   2      134.13      131.12      8.19 o 
   6   2   2       16.40       13.27      3.80 o 
   7   2   2       42.16       51.92      7.11 o 
   8   2   2       18.28       24.50      2.60 o 
   9   2   2       64.55       63.45      4.29 o 
  10   2   2        0.00        1.23      2.42 o 
 -11   3   2        1.42        0.27      3.97 o 
 -10   3   2        1.31        2.03      3.49 o 
  -9   3   2        7.65        6.40      2.11 o 
  -8   3   2       98.78      105.08      7.56 o 
  -7   3   2      459.06      458.59     12.47 o 
  -6   3   2      261.99      281.13      6.30 o 
  -5   3   2       41.64       42.18      2.39 o 
  -4   3   2       32.51       45.92      1.61 o 
  -3   3   2        0.05        7.80      0.83 o 
  -2   3   2        0.22        0.54      0.41 o 
  -1   3   2     1127.84     1101.45     19.93 o 
   1   3   2     3895.25     4131.57     59.86 o 
   2   3   2     3636.15     3898.61     97.36 o 
   3   3   2       25.40       23.56      3.55 o 
   4   3   2      384.88      416.81     15.70 o 
   5   3   2      212.57      236.85     11.65 o 
   6   3   2       24.41       32.13      5.41 o 
   7   3   2       10.74       12.73      3.85 o 
   8   3   2       99.86      104.42     10.92 o 
   9   3   2        0.88       -0.91      1.97 o 
 -11   4   2       42.30       59.61      8.93 o 
 -10   4   2        4.39        7.34      4.15 o 
  -9   4   2      294.88      271.82      9.78 o 
  -8   4   2      184.31      184.63      8.02 o 
  -7   4   2        9.52       11.94      1.86 o 
  -6   4   2        9.41       11.62      1.40 o 
  -5   4   2       49.60       52.40      1.97 o 
  -4   4   2     4467.38     4647.89     50.27 o 
  -3   4   2      396.17      400.66      5.72 o 
  -2   4   2      300.33      283.39      4.49 o 
  -1   4   2       16.09       32.19      2.74 o 
   0   4   2      148.73       97.03     15.46 o 
   1   4   2       46.45       72.49      2.05 o 
   2   4   2      442.84      442.21      8.88 o 
   3   4   2       12.36       16.81      3.35 o 
   4   4   2      232.77      242.82     11.38 o 
   5   4   2      400.41      386.86     16.27 o 
   6   4   2      183.56      208.00     11.91 o 
   7   4   2       20.85       25.58      5.63 o 
 -11   5   2       18.28       13.68      3.37 o 
 -10   5   2       81.11       74.07      6.37 o 
  -9   5   2      211.68      210.93      7.67 o 
  -8   5   2       34.73       31.69      2.92 o 
  -7   5   2      427.02      407.71      7.69 o 
  -6   5   2        0.01       -0.14      0.73 o 
  -5   5   2       36.99       43.02      1.73 o 
  -4   5   2      447.10      423.86      5.76 o 
  -3   5   2      812.85      771.81      9.43 o 
  -2   5   2      839.55      860.87     12.67 o 
  -1   5   2      724.84      739.03     21.68 o 
   0   5   2       53.47       55.30      5.10 o 
   1   5   2       65.94       61.61      2.13 o 
   2   5   2        6.55       12.58      1.42 o 
   3   5   2      756.61      829.02     16.13 o 
   5   5   2       17.10       13.10      3.79 o 
 -11   6   2        0.28       -1.75      2.07 o 
 -10   6   2        0.00       -1.00      1.50 o 
  -9   6   2        0.75        1.56      1.78 o 
  -8   6   2       71.97       68.55      3.63 o 
  -7   6   2       53.44       58.92      3.56 o 
  -6   6   2       80.70       77.02      2.32 o 
  -5   6   2        0.10       -0.10      0.67 o 
  -4   6   2      119.78      128.69      2.77 o 
  -3   6   2       98.88       94.09      2.48 o 
  -2   6   2      952.83      982.24     12.58 o 
  -1   6   2       26.42       36.72      3.12 o 
   0   6   2      357.98      332.51      8.72 o 
   1   6   2      321.85      351.33      6.62 o 
   2   6   2      150.22      154.34      7.19 o 
   3   6   2      353.72      368.43     12.47 o 
   4   6   2       90.65       96.44      5.10 o 
   5   6   2        4.68        8.07      1.91 o 
 -11   7   2        0.99        2.13      3.50 o 
 -10   7   2       28.61       23.79      3.75 o 
  -9   7   2       11.29       15.82      2.21 o 
  -8   7   2        9.87       10.33      2.13 o 
  -7   7   2        1.84        3.43      1.24 o 
  -6   7   2       54.45       59.15      2.49 o 
  -5   7   2       66.10       72.56      2.49 o 
  -4   7   2      396.07      406.18      6.47 o 
  -3   7   2       61.46       56.84      3.55 o 
  -2   7   2        3.85        5.92      1.27 o 
  -1   7   2        1.33        1.61      1.01 o 
   0   7   2       67.94       59.16      6.80 o 
   1   7   2      344.23      367.40      7.09 o 
   2   7   2       21.09       29.33      3.90 o 
   3   7   2      159.74      134.64      7.19 o 
   4   7   2        0.08        1.52      1.90 o 
   5   7   2       58.60       86.60      5.52 o 
   6   7   2        2.30        2.09      2.03 o 
   7   7   2       79.79       99.20      5.85 o 
 -11   8   2        6.05        8.66      2.30 o 
 -10   8   2       15.08       14.53      2.40 o 
  -9   8   2       51.14       52.71      3.67 o 
  -8   8   2       12.71       13.72      2.83 o 
  -7   8   2        1.93        4.17      1.39 o 
  -6   8   2        1.01       -1.18      0.94 o 
  -5   8   2      112.37      101.32      3.18 o 
  -4   8   2       70.02       71.89      2.95 o 
  -3   8   2      311.08      309.16      5.59 o 
  -2   8   2      283.07      273.94      6.33 o 
  -1   8   2      129.32      143.77     11.14 o 
   0   8   2      127.89      135.80      5.51 o 
   1   8   2        2.59        2.11      1.20 o 
   2   8   2      101.62       83.63      6.40 o 
   3   8   2      131.53      128.15      7.65 o 
   4   8   2       17.19       15.14      3.38 o 
   5   8   2        7.95        4.33      2.65 o 
   6   8   2        8.89       14.41      3.65 o 
 -11   9   2        0.53        2.06      2.14 o 
 -10   9   2        0.55        2.94      2.10 o 
  -9   9   2       89.59       74.02      5.55 o 
  -8   9   2       65.48       67.06      3.87 o 
  -7   9   2       43.00       49.26      3.57 o 
  -6   9   2       25.10       25.97      2.25 o 
  -5   9   2       94.18       86.53      3.36 o 
  -4   9   2      185.33      173.41      4.31 o 
  -3   9   2       21.94       22.13      2.40 o 
  -2   9   2      455.36      472.21      9.38 o 
  -1   9   2      153.51      154.72      9.88 o 
   0   9   2        0.02       -0.59      1.42 o 
   1   9   2      292.09      309.43     10.73 o 
   2   9   2      162.14      188.40     10.39 o 
   3   9   2        4.42        9.53      3.25 o 
   4   9   2       26.26       21.35      4.35 o 
   5   9   2       92.90      115.67      7.93 o 
 -10  10   2        2.17       -0.02      2.03 o 
  -9  10   2       49.48       39.10      6.16 o 
  -8  10   2        0.44       -0.10      1.98 o 
  -7  10   2       13.91       12.49      2.44 o 
  -6  10   2       29.31       32.03      2.88 o 
  -5  10   2       28.03       32.44      2.43 o 
  -4  10   2        3.67        2.52      1.68 o 
  -3  10   2        0.01        0.28      1.46 o 
  -2  10   2       28.57       27.63      3.37 o 
  -1  10   2        5.94        6.10      1.99 o 
   0  10   2       49.45       45.85      4.21 o 
   1  10   2        2.76       -0.54      3.02 o 
   2  10   2        0.81       -2.27      2.48 o 
   3  10   2        3.89        9.15      3.58 o 
   4  10   2       31.39       25.23      5.00 o 
 -10  11   2       10.11        6.67      3.18 o 
  -9  11   2        0.63       -4.20      2.41 o 
  -8  11   2        6.04        5.39      2.45 o 
  -7  11   2       24.40       21.94      2.59 o 
  -6  11   2       69.45       66.37      3.73 o 
  -5  11   2       12.26        4.96      2.22 o 
  -4  11   2      170.66      175.97      6.12 o 
  -3  11   2       32.81       36.24      3.34 o 
  -2  11   2       59.69       55.33      4.64 o 
  -1  11   2       23.20       27.62      3.28 o 
   0  11   2       27.82       30.78      3.13 o 
   1  11   2       20.74       13.18      3.38 o 
   2  11   2        6.62        8.28      3.33 o 
   3  11   2        0.26       -3.44      2.77 o 
  -9  12   2       15.04       18.70      3.46 o 
  -8  12   2        0.90        2.19      2.43 o 
  -7  12   2       27.89       34.08      2.82 o 
  -6  12   2        6.75        8.51      5.79 o 
  -5  12   2       13.87       14.25      3.51 o 
  -4  12   2       10.54       12.55      2.62 o 
  -3  12   2       74.99       92.09      5.29 o 
  -2  12   2       78.15       86.87      7.64 o 
  -1  12   2        1.21        0.98      2.02 o 
   0  12   2        5.13        7.54      2.02 o 
   1  12   2       27.40       29.04      4.53 o 
  -7  13   2       13.45       14.05      2.74 o 
  -6  13   2        3.67        3.21      2.16 o 
  -5  13   2       17.49       20.51      4.81 o 
  -4  13   2        6.27        2.31      3.06 o 
  -3  13   2        8.39        3.57      2.78 o 
  -2  13   2        2.83        4.41      2.48 o 
  -1  13   2       12.37        9.31      2.63 o 
   3 -14   3       13.29       13.69      3.10 o 
   4 -14   3       31.16       37.45      3.96 o 
   0 -13   3        0.04        1.23      2.53 o 
   1 -13   3       24.40       31.69      3.56 o 
   2 -13   3        3.73        2.45      2.93 o 
   3 -13   3        1.00        0.18      1.73 o 
   4 -13   3        2.01        1.91      1.91 o 
   5 -13   3        0.10        0.44      1.89 o 
   6 -13   3        0.10       -0.03      1.51 o 
   7 -13   3        0.37       -1.82      2.35 o 
  -2 -12   3       16.67       15.86      5.32 o 
  -1 -12   3      100.60      101.74      9.83 o 
   0 -12   3        5.09        5.86      2.14 o 
   1 -12   3       54.41       61.62      4.43 o 
   2 -12   3       37.12       47.13      3.44 o 
   3 -12   3        0.39        1.64      1.63 o 
   4 -12   3      101.32      102.29      5.25 o 
   5 -12   3       80.32       90.13      4.67 o 
   6 -12   3       24.70       23.21      2.67 o 
   7 -12   3        0.56        0.44      2.22 o 
   8 -12   3        0.53       -0.27      2.34 o 
  -4 -11   3        1.51        0.46      2.63 o 
  -3 -11   3       16.40       22.16      5.76 o 
  -2 -11   3       34.39       36.97      6.97 o 
  -1 -11   3       94.24      100.30      9.45 o 
   0 -11   3      124.97      121.39      6.79 o 
   1 -11   3       68.74       64.15      4.31 o 
   2 -11   3       26.12       24.31      2.79 o 
   3 -11   3      409.40      401.28      9.52 o 
   4 -11   3       45.30       41.76      3.34 o 
   5 -11   3      115.73      116.01      7.10 o 
   6 -11   3      107.91      111.99      4.38 o 
   7 -11   3       22.16       16.36      2.98 o 
   8 -11   3       49.66       42.81      6.55 o 
   9 -11   3       29.91       29.53      5.98 o 
  -5 -10   3        0.04        0.72      3.33 o 
  -4 -10   3        0.72        0.60      3.22 o 
  -3 -10   3       17.91       22.53      5.42 o 
  -2 -10   3        0.66        1.78      1.51 o 
  -1 -10   3        5.10        5.81      3.21 o 
   0 -10   3       31.20       32.63      6.22 o 
   1 -10   3      117.43      111.18      4.76 o 
   2 -10   3        4.91        6.09      1.51 o 
   3 -10   3        8.19       12.35      1.35 o 
   4 -10   3        3.51        2.50      1.58 o 
   5 -10   3       65.17       63.09      3.40 o 
   6 -10   3        1.50        2.13      1.80 o 
   7 -10   3      115.59      118.70      5.72 o 
   8 -10   3        0.96        5.98      3.68 o 
   9 -10   3        8.23       10.34      4.40 o 
  10 -10   3       24.05       39.59      7.00 o 
  -6  -9   3       50.05       51.28      7.22 o 
  -5  -9   3        7.01       12.66      4.26 o 
  -4  -9   3       69.66       66.61      7.84 o 
  -3  -9   3      313.75      217.16     11.98 o 
  -2  -9   3        3.25        5.29      1.86 o 
  -1  -9   3      240.79      221.60      8.08 o 
   0  -9   3       54.42       61.22      5.17 o 
   1  -9   3      295.34      297.80      6.40 o 
   2  -9   3       29.09       28.55      2.29 o 
   3  -9   3      316.27      301.17      5.63 o 
   4  -9   3       89.24       85.58      3.10 o 
   5  -9   3       18.02       11.91      2.68 o 
   6  -9   3       23.38       20.01      2.10 o 
   7  -9   3        7.14        7.07      3.10 o 
   8  -9   3        0.17       -1.98      4.35 o 
   9  -9   3        8.39       11.65      3.36 o 
  10  -9   3        1.19        3.73      3.22 o 
  -7  -8   3       19.94       19.79      4.82 o 
  -6  -8   3        8.19        8.51      3.62 o 
  -5  -8   3       49.04       62.56      7.31 o 
  -4  -8   3      228.70      233.28     12.25 o 
  -3  -8   3      177.18      109.52      7.80 o 
  -2  -8   3      706.01      697.15     16.27 o 
  -1  -8   3      142.30      145.28      6.19 o 
   0  -8   3      670.27      640.69     16.33 o 
   1  -8   3       97.41       96.21      3.23 o 
   2  -8   3      410.91      415.94      8.21 o 
   3  -8   3      102.80      104.75      3.00 o 
   4  -8   3     2048.18     2105.65     26.25 o 
   5  -8   3      225.28      225.98      4.99 o 
   6  -8   3      318.68      309.66      6.90 o 
   7  -8   3       88.72       86.58      5.03 o 
   8  -8   3      148.53      152.81      5.12 o 
   9  -8   3       28.41       32.51      4.24 o 
  10  -8   3        0.87       -0.33      3.53 o 
  11  -8   3        1.70        0.71      2.36 o 
  -7  -7   3       31.37       35.52      5.57 o 
  -6  -7   3      126.55      120.82      8.18 o 
  -5  -7   3       25.90       40.63      5.41 o 
  -4  -7   3       58.59       51.22      5.98 o 
  -3  -7   3       62.60       60.34      6.47 o 
  -2  -7   3       79.64       84.66      4.21 o 
  -1  -7   3     1005.42     1005.43     22.05 o 
   0  -7   3       37.37       41.77      2.80 o 
   1  -7   3      185.26      185.16      4.28 o 
   2  -7   3       13.92       18.78      1.83 o 
   3  -7   3       20.09       21.73      1.91 o 
   4  -7   3       25.87       24.49      2.19 o 
   5  -7   3      103.10      100.78      2.90 o 
   6  -7   3       96.77       89.19      2.91 o 
   7  -7   3        8.27        5.95      1.62 o 
   8  -7   3      154.11      144.17      4.76 o 
   9  -7   3       82.87       77.81      4.96 o 
  10  -7   3       22.56       24.09      3.14 o 
  11  -7   3       43.96       40.85      4.59 o 
  -8  -6   3       22.04       28.31      5.05 o 
  -7  -6   3       40.42       42.21      5.67 o 
  -6  -6   3       35.04       39.56      5.21 o 
  -5  -6   3      240.65      222.07     10.51 o 
  -4  -6   3      429.43      435.12     16.16 o 
  -3  -6   3      158.72      152.41      8.28 o 
  -2  -6   3     1780.49     1731.59     63.09 o 
  -1  -6   3      409.29      382.35     14.75 o 
   0  -6   3       14.60       21.66      2.60 o 
   1  -6   3      195.16      172.64      3.25 o 
   2  -6   3     1698.53     1727.89     18.67 o 
   3  -6   3      122.12      135.97      2.91 o 
   4  -6   3      598.44      629.81      8.14 o 
   5  -6   3        9.20       10.40      1.31 o 
   6  -6   3       69.10       68.81      3.33 o 
   7  -6   3       38.72       30.98      3.34 o 
   8  -6   3        0.91       -0.56      1.47 o 
   9  -6   3       80.77       72.73      4.63 o 
  10  -6   3       65.87       60.16      4.82 o 
  11  -6   3       85.76       83.12     10.70 o 
  -9  -5   3       14.51       20.32      4.67 o 
  -8  -5   3       33.03       43.62      5.69 o 
  -7  -5   3       60.76       72.46      5.92 o 
  -6  -5   3        9.76        9.18      2.88 o 
  -5  -5   3      114.03      106.38      6.53 o 
  -4  -5   3      413.17      383.42     13.97 o 
  -3  -5   3     1700.35     1675.78     25.45 o 
  -1  -5   3     2387.81     2452.58     66.26 o 
   0  -5   3     1853.94     1861.61     55.07 o 
   1  -5   3      425.80      492.31      7.37 o 
   2  -5   3     1124.29     1134.93     18.99 o 
   3  -5   3      444.80      361.12      5.44 o 
   4  -5   3      389.26      419.11      5.78 o 
   5  -5   3      458.40      423.01      8.26 o 
   6  -5   3      308.05      306.73      6.82 o 
   7  -5   3       13.42       14.69      4.24 o 
   8  -5   3       98.64       95.39      8.24 o 
   9  -5   3       56.51       65.37      5.83 o 
  10  -5   3       26.21       31.45      3.28 o 
  11  -5   3      107.90      100.68     14.36 o 
  -9  -4   3       14.16       11.66      4.00 o 
  -8  -4   3       14.60       10.07      3.35 o 
  -7  -4   3        2.44        4.00      2.37 o 
  -6  -4   3      285.64      281.28     11.41 o 
  -5  -4   3      213.56      220.24      9.27 o 
  -4  -4   3       60.90       65.71      3.76 o 
  -3  -4   3       38.86       54.17      1.71 o 
  -2  -4   3      614.91      665.27     19.73 o 
  -1  -4   3      188.99      147.73      9.30 o 
   0  -4   3      577.68      582.84      8.12 o 
   1  -4   3      125.07      155.52      2.82 o 
   2  -4   3      385.96      448.26      6.11 o 
   3  -4   3     1056.77     1092.14     12.46 o 
   4  -4   3     1905.37     1939.72     24.04 o 
   5  -4   3       28.67       28.87      2.73 o 
   6  -4   3      615.04      632.16     13.39 o 
   7  -4   3       81.28       79.72      6.89 o 
   8  -4   3       52.49       51.22      4.31 o 
   9  -4   3       33.51       39.52      3.65 o 
  10  -4   3      106.26      122.77      6.27 o 
  11  -4   3       64.00       61.15      6.65 o 
 -10  -3   3       24.31       23.04      5.06 o 
  -9  -3   3       34.99       42.40      5.88 o 
  -8  -3   3       26.04       30.85      4.79 o 
  -7  -3   3       10.39        8.31      2.63 o 
  -6  -3   3     1333.68     1326.23     37.52 o 
  -5  -3   3       64.73       61.96      3.29 o 
  -4  -3   3     1024.99      995.76     19.54 o 
  -3  -3   3      124.68      101.14      2.33 o 
  -2  -3   3       31.91       23.20      2.71 o 
  -1  -3   3      179.09      133.68      4.32 o 
   0  -3   3      408.11      375.69      8.03 o 
   1  -3   3       55.84       65.47      1.57 o 
   2  -3   3     2432.91     2398.17     26.24 o 
   3  -3   3      386.06      415.41      8.31 o 
   4  -3   3      911.44      906.17     27.07 o 
   5  -3   3       17.64       26.73      3.68 o 
   6  -3   3       11.75       14.06      3.08 o 
   7  -3   3       49.05       47.02      4.27 o 
   8  -3   3       10.86       12.34      3.31 o 
   9  -3   3       44.35       34.48      6.06 o 
  10  -3   3        3.98        2.29      2.80 o 
  11  -3   3        8.25        4.80      2.81 o 
 -10  -2   3       62.64       56.21      6.98 o 
  -9  -2   3       64.92       77.21      7.68 o 
  -8  -2   3      141.10      154.13      8.69 o 
  -7  -2   3      101.67      104.47      8.66 o 
  -6  -2   3        3.86        6.00      1.60 o 
  -5  -2   3     1078.90     1149.90     22.18 o 
  -4  -2   3       37.44       37.53      1.68 o 
  -3  -2   3      206.93      169.58      4.67 o 
  -1  -2   3       13.95       15.87      2.16 o 
   0  -2   3      135.67      159.21      3.82 o 
   1  -2   3     2109.56     2278.70     42.19 o 
   2  -2   3     1629.13     1702.11     30.29 o 
   3  -2   3     1569.72     1633.41     44.05 o 
   4  -2   3     4657.69     4681.16    120.36 o 
   5  -2   3        2.06        0.58      1.03 o 
   6  -2   3       79.85       79.48      2.71 o 
   7  -2   3       69.64       74.58      5.42 o 
   8  -2   3        0.00        1.53      1.66 o 
   9  -2   3        0.85        2.82      2.09 o 
  10  -2   3        5.74        2.89      1.93 o 
  11  -2   3       22.63       29.01      5.79 o 
 -10  -1   3       38.81       47.44      6.47 o 
  -9  -1   3       31.06       26.76      4.91 o 
  -8  -1   3       23.92       16.77      3.49 o 
  -7  -1   3      222.65      200.95      9.39 o 
  -6  -1   3      302.95      331.81     12.29 o 
  -5  -1   3      566.77      596.97     10.54 o 
  -4  -1   3      529.45      596.13     12.51 o 
  -3  -1   3      783.39      813.40     66.63 o 
  -2  -1   3      571.70      630.41     12.90 o 
  -1  -1   3     1562.37     1654.13     43.80 o 
   0  -1   3     1643.85     1859.59     27.56 o 
   1  -1   3      353.66      367.76      7.92 o 
   2  -1   3       60.50       25.45      2.05 o 
   3  -1   3      224.27      198.21      4.20 o 
   4  -1   3     1086.72     1127.29     18.11 o 
   5  -1   3      425.62      406.11     10.92 o 
   6  -1   3       21.04       14.53      2.39 o 
   7  -1   3       96.77       94.20      5.06 o 
   8  -1   3      233.06      224.72     20.63 o 
   9  -1   3       73.53       78.18      5.37 o 
  10  -1   3        1.38        4.18      1.96 o 
 -11   0   3       38.44       37.33      6.68 o 
 -10   0   3       28.21       40.15      6.39 o 
  -9   0   3       22.16       21.73      4.53 o 
  -8   0   3       42.35       29.53      4.81 o 
  -7   0   3      503.40      537.81     18.87 o 
  -6   0   3       40.51       35.76      2.01 o 
  -5   0   3     2284.68     2379.02     47.54 o 
  -4   0   3      374.76      424.53     13.90 o 
  -3   0   3     1975.70     2033.16     42.17 o 
  -2   0   3      120.28      109.57      4.95 o 
  -1   0   3     2167.42     2221.46     47.15 o 
   0   0   3        0.03        4.66      0.76 o 
   2   0   3     6365.99     6868.80     86.59 o 
   3   0   3     1759.72     1912.91     24.85 o 
   4   0   3      527.21      575.54      8.42 o 
   5   0   3       45.15       36.73      1.77 o 
   6   0   3      193.90      192.01      6.24 o 
   7   0   3       36.65       36.12      3.30 o 
   8   0   3       31.33       34.04      5.30 o 
   9   0   3        0.23        1.33      1.89 o 
  10   0   3       36.08       50.23      7.21 o 
 -11   1   3        1.88       -0.09      3.13 o 
 -10   1   3       23.75       14.54      4.28 o 
  -9   1   3        3.33       -2.55      1.27 o 
  -8   1   3        0.40        1.14      0.98 o 
  -7   1   3        0.99        0.48      1.30 o 
  -6   1   3      308.81      284.50      8.10 o 
  -5   1   3       44.42       55.54      5.68 o 
  -4   1   3     1243.33     1144.19     22.98 o 
  -3   1   3       47.46       43.34      2.76 o 
  -2   1   3     1474.25     1552.86     23.22 o 
  -1   1   3    10471.13    10447.57    191.95 o 
   0   1   3     5967.89     6045.80    156.16 o 
   1   1   3     6345.25     6679.39    121.16 o 
   2   1   3     1296.51     1270.09     25.40 o 
   3   1   3        0.90        1.08      0.62 o 
   4   1   3     1586.46     1536.66     32.07 o 
   5   1   3      106.41      112.11      4.05 o 
   6   1   3      148.83      144.01      4.58 o 
   7   1   3      114.76      108.99      4.47 o 
   8   1   3        0.51       -0.25      1.47 o 
   9   1   3       35.29       33.36      5.69 o 
  10   1   3        0.00        0.98      2.32 o 
 -11   2   3        0.58        3.13      3.69 o 
 -10   2   3        0.66       -0.73      3.16 o 
  -9   2   3       10.79        5.09      1.85 o 
  -8   2   3      102.42       85.57      4.82 o 
  -7   2   3       16.91       15.63      2.56 o 
  -6   2   3      353.57      363.17      8.39 o 
  -5   2   3      408.85      400.48      7.78 o 
  -4   2   3       16.61       19.07      1.09 o 
  -3   2   3      538.28      567.66      6.65 o 
  -2   2   3     6660.13     7376.70    108.07 o 
  -1   2   3    20482.89    21288.11    368.59 o 
   0   2   3     1292.02      902.06     24.40 o 
   1   2   3      669.16      764.55      9.27 o 
   2   2   3     1823.18     1989.83     36.74 o 
   3   2   3     1569.67     1709.19     46.42 o 
   4   2   3      559.04      574.04     19.87 o 
   5   2   3      631.40      625.18     22.18 o 
   6   2   3        4.67        6.36      2.96 o 
   7   2   3      208.97      216.08     12.57 o 
   8   2   3        9.85        5.39      1.79 o 
   9   2   3        7.48        9.99      2.21 o 
 -11   3   3       76.54       67.24      9.44 o 
 -10   3   3       25.59       22.57      5.88 o 
  -9   3   3        6.21        7.77      4.39 o 
  -8   3   3       87.94       88.03      5.09 o 
  -7   3   3      560.41      561.19     10.76 o 
  -6   3   3       73.12       65.90      2.99 o 
  -5   3   3      319.95      302.88      5.56 o 
  -4   3   3      148.04      137.15      2.38 o 
  -3   3   3     1545.16     1559.74     19.99 o 
  -2   3   3      152.11      170.13      3.33 o 
  -1   3   3        0.74        0.88      0.40 o 
   0   3   3      186.02      185.75      7.33 o 
   1   3   3      315.09      312.13      4.79 o 
   2   3   3      105.67      119.33      6.66 o 
   3   3   3       60.81       42.98      5.03 o 
   4   3   3       10.80       11.83      3.28 o 
   5   3   3       58.90       54.87      6.67 o 
   6   3   3        0.01       -0.93      1.93 o 
   7   3   3       68.84       84.15      9.38 o 
   8   3   3      146.87      191.33     13.04 o 
 -11   4   3      124.18      119.03      9.70 o 
 -10   4   3        6.57        1.80      2.37 o 
  -9   4   3      178.32      167.54     11.20 o 
  -8   4   3        0.25        0.46      1.42 o 
  -7   4   3      174.54      183.31      6.53 o 
  -6   4   3      431.37      477.17      8.15 o 
  -5   4   3      725.35      726.97      8.37 o 
  -4   4   3      187.25      207.40      3.83 o 
  -3   4   3        0.07        0.42      0.50 o 
  -2   4   3      756.42      756.59      9.79 o 
  -1   4   3        0.95        4.62      1.16 o 
   0   4   3      588.09      618.15     15.70 o 
   1   4   3      147.96      172.46      7.11 o 
   2   4   3      505.32      562.36     11.24 o 
   3   4   3       51.96       71.40      5.79 o 
   4   4   3      250.48      264.44     12.48 o 
   5   4   3       26.27       27.02      5.02 o 
   6   4   3        1.23        0.91      2.26 o 
   7   4   3       26.00       28.70      5.71 o 
 -11   5   3        3.98        7.17      3.20 o 
 -10   5   3       77.59       70.94      4.64 o 
  -9   5   3       34.75       34.03      3.29 o 
  -8   5   3        1.95        0.27      1.16 o 
  -7   5   3       15.83       14.43      1.78 o 
  -6   5   3       17.23       19.70      1.47 o 
  -5   5   3       35.07       43.70      1.67 o 
  -4   5   3       75.85       95.53      2.73 o 
  -3   5   3      309.65      323.50      4.48 o 
  -2   5   3      301.70      301.25      4.86 o 
  -1   5   3       82.35       89.08      4.41 o 
   0   5   3     1859.94     1888.73     29.58 o 
   1   5   3      121.85      135.35      5.17 o 
   2   5   3      444.03      413.23      9.31 o 
   3   5   3      264.79      259.88      6.14 o 
   5   5   3       40.20       35.48      5.81 o 
   6   5   3        0.72        3.40      2.88 o 
 -11   6   3       38.47       35.41      4.11 o 
 -10   6   3        3.43        5.75      2.43 o 
  -9   6   3        8.49        6.40      1.76 o 
  -8   6   3        0.16       -0.02      1.24 o 
  -7   6   3       49.16       43.40      2.11 o 
  -6   6   3       16.40       15.11      1.42 o 
  -5   6   3      479.77      491.30      6.30 o 
  -4   6   3      259.56      298.34      5.05 o 
  -3   6   3      666.02      636.07      8.46 o 
  -2   6   3       25.71       21.46      1.18 o 
  -1   6   3      356.92      358.43      7.99 o 
   0   6   3       34.57       30.35      2.25 o 
   1   6   3      470.93      541.01     11.26 o 
   2   6   3      123.23      115.29      6.07 o 
   3   6   3       24.48       33.55      3.54 o 
   4   6   3      146.34      139.76      6.28 o 
   5   6   3        0.95       -1.36      1.29 o 
 -11   7   3       10.46        6.94      2.59 o 
 -10   7   3        3.22        3.75      1.80 o 
  -9   7   3       14.58       15.14      2.26 o 
  -8   7   3        1.45        2.21      1.40 o 
  -7   7   3      148.29      132.03      3.93 o 
  -6   7   3       65.04       63.33      2.51 o 
  -5   7   3      356.39      361.08      5.26 o 
  -4   7   3        7.87        7.35      1.23 o 
  -3   7   3      150.76      151.44      3.54 o 
  -2   7   3        0.61        2.71      1.11 o 
  -1   7   3       84.03       80.41      3.61 o 
   0   7   3        5.31        4.57      1.31 o 
   1   7   3        8.75       14.16      1.29 o 
   2   7   3       69.11       60.66      4.90 o 
   3   7   3       16.39       10.43      2.62 o 
   4   7   3       35.79       36.57      4.06 o 
   5   7   3        3.11        0.57      1.92 o 
   6   7   3       27.60       32.88      2.64 o 
 -11   8   3        4.49        9.46      2.66 o 
 -10   8   3        0.04        1.27      2.31 o 
  -9   8   3       13.00        9.16      2.02 o 
  -8   8   3      107.24      101.43      3.85 o 
  -7   8   3       78.45       83.34      3.19 o 
  -6   8   3      282.23      282.79      5.34 o 
  -5   8   3      422.66      429.55      8.47 o 
  -4   8   3       43.10       45.42      2.42 o 
  -3   8   3      400.90      408.90      6.68 o 
  -2   8   3        6.70        7.10      1.50 o 
  -1   8   3        2.21        4.15      1.48 o 
   0   8   3       84.49       95.99      3.91 o 
   1   8   3        8.92        8.91      1.63 o 
   2   8   3       57.88       51.31      5.60 o 
   3   8   3       49.30       58.41      5.25 o 
   4   8   3        3.42        1.20      1.73 o 
   5   8   3        8.90        8.38      2.19 o 
   6   8   3       72.24       89.06      5.68 o 
 -11   9   3        5.40        5.46      2.53 o 
 -10   9   3        3.00        1.38      2.94 o 
  -9   9   3        2.12       -1.42      1.75 o 
  -8   9   3        0.98        5.38      2.43 o 
  -7   9   3       43.56       43.21      4.43 o 
  -6   9   3       34.84       32.72      3.22 o 
  -5   9   3       43.29       47.10      3.62 o 
  -4   9   3       55.28       50.26      2.45 o 
  -3   9   3       52.48       53.19      3.47 o 
  -2   9   3       43.02       41.73      3.66 o 
  -1   9   3      162.04      159.94      5.69 o 
   0   9   3       53.68       46.15      4.64 o 
   1   9   3       58.22       43.69      6.34 o 
   2   9   3       89.45       76.98      5.51 o 
   3   9   3       62.58       64.77      4.95 o 
   4   9   3        2.21        0.86      1.95 o 
   5   9   3      108.37      105.78      5.80 o 
 -10  10   3        9.18        9.52      2.65 o 
  -9  10   3        7.16        4.18      2.44 o 
  -8  10   3        0.31        0.78      2.91 o 
  -7  10   3       27.11       28.16      4.51 o 
  -6  10   3       19.30       18.12      2.09 o 
  -5  10   3       21.43       27.05      2.64 o 
  -4  10   3       16.70       20.10      2.59 o 
  -3  10   3        0.03       -1.26      1.33 o 
  -2  10   3        0.00       -1.26      1.56 o 
  -1  10   3       49.57       63.16      4.46 o 
   0  10   3        0.78       -1.85      1.42 o 
   1  10   3       72.37       82.74     11.06 o 
   2  10   3       10.68       15.63      3.14 o 
   3  10   3        0.58        2.86      2.25 o 
   4  10   3        0.31        2.28      2.25 o 
 -10  11   3        0.29        0.78      4.46 o 
  -9  11   3        1.61        1.22      1.98 o 
  -8  11   3        9.95        6.73      2.69 o 
  -7  11   3       25.40       27.77      2.74 o 
  -6  11   3        0.41       -0.50      1.35 o 
  -5  11   3       22.84       29.49      3.71 o 
  -4  11   3       92.77       87.72      5.87 o 
  -3  11   3       23.83       19.90      2.69 o 
  -2  11   3       15.45       12.28      6.48 o 
  -1  11   3       55.81       53.27      4.28 o 
   0  11   3       11.84       12.61      2.20 o 
   1  11   3       12.61        9.74      5.39 o 
   2  11   3        0.87       -0.16      1.70 o 
   3  11   3        7.11        6.39      2.89 o 
  -9  12   3        5.39        5.16      2.72 o 
  -8  12   3       17.07       18.09      3.39 o 
  -7  12   3       12.56       15.23      2.50 o 
  -6  12   3       13.30       10.86      2.58 o 
  -5  12   3       61.58       63.95      4.57 o 
  -4  12   3       19.81       20.37      4.34 o 
  -3  12   3       43.03       42.89      4.52 o 
  -2  12   3      109.66      116.44      6.13 o 
  -1  12   3        1.43       -0.85      1.90 o 
   0  12   3       45.75       38.40      5.56 o 
   1  12   3       19.79       10.14      3.54 o 
  -7  13   3        3.73        2.84      2.00 o 
  -6  13   3        0.31        7.24      4.55 o 
  -5  13   3        1.82       -2.52      1.87 o 
  -4  13   3        0.30        2.16      2.23 o 
  -3  13   3       11.40        6.17      3.62 o 
  -2  13   3        0.00        0.87      2.21 o 
  -1  13   3        0.37        1.69      2.00 o 
   4 -14   4        0.55       -2.54      1.92 o 
   0 -13   4       47.31       57.64      4.39 o 
   1 -13   4       16.09       14.26      4.20 o 
   2 -13   4        7.27        7.67      2.10 o 
   3 -13   4        0.24        3.73      2.09 o 
   4 -13   4        0.40        0.38      2.01 o 
   5 -13   4        2.29        0.35      2.04 o 
   6 -13   4        6.22        7.02      1.90 o 
   7 -13   4        1.66        0.43      2.36 o 
  -2 -12   4        0.03        0.58      3.81 o 
  -1 -12   4       32.53       34.58      4.32 o 
   0 -12   4        5.17        5.84      2.01 o 
   1 -12   4       32.88       32.38      3.42 o 
   2 -12   4       54.60       51.83      3.66 o 
   3 -12   4        3.44        4.13      2.05 o 
   4 -12   4       32.01       30.96      3.31 o 
   5 -12   4       21.21       19.66      2.29 o 
   6 -12   4        3.84        3.66      1.78 o 
   7 -12   4        1.88        0.80      2.94 o 
   8 -12   4       15.97       17.97      4.73 o 
  -4 -11   4        0.03        0.61      3.16 o 
  -3 -11   4        0.11        1.94      3.98 o 
  -2 -11   4        0.14       -0.11      1.65 o 
  -1 -11   4        0.17        0.00      2.07 o 
   0 -11   4        0.22        1.33      1.63 o 
   1 -11   4       97.64       89.40      5.99 o 
   2 -11   4       36.37       36.38      3.00 o 
   3 -11   4       31.84       41.22      3.19 o 
   4 -11   4        1.35        3.77      1.38 o 
   5 -11   4        8.27        6.24      1.67 o 
   6 -11   4        5.13        6.39      1.73 o 
   7 -11   4        0.11        0.35      1.77 o 
   8 -11   4        4.32        2.65      3.43 o 
   9 -11   4        0.70       -2.52      3.13 o 
  -5 -10   4       24.73       24.54      5.91 o 
  -4 -10   4        2.14        4.15      3.39 o 
  -3 -10   4       13.39       14.40      4.86 o 
  -2 -10   4      108.34      112.82      5.52 o 
  -1 -10   4       71.68       82.50      5.55 o 
   0 -10   4        0.72        0.90      1.48 o 
   1 -10   4      458.54      453.11      8.85 o 
   2 -10   4       21.39       18.16      2.13 o 
   3 -10   4       32.88       33.86      2.17 o 
   4 -10   4        6.35        9.60      1.57 o 
   5 -10   4        2.55        1.33      1.31 o 
   6 -10   4        2.91        5.55      1.60 o 
   7 -10   4        2.88        3.10      2.18 o 
   8 -10   4        1.42        0.70      3.08 o 
   9 -10   4        0.05        2.91      3.65 o 
  10 -10   4        0.25        3.41      3.76 o 
  -6  -9   4       85.93       90.19      9.55 o 
  -5  -9   4       57.57       58.40      7.65 o 
  -4  -9   4       12.02       13.44      3.93 o 
  -3  -9   4      167.06      168.15     10.94 o 
  -2  -9   4      128.28      125.05      5.69 o 
  -1  -9   4       18.07       19.49      3.11 o 
   0  -9   4       13.98       13.61      2.10 o 
   1  -9   4        1.06        3.76      1.33 o 
   2  -9   4       47.01       47.34      2.93 o 
   3  -9   4        1.61       -0.75      0.88 o 
   4  -9   4       69.59       69.71      3.73 o 
   5  -9   4      188.48      185.47      8.04 o 
   6  -9   4      129.95      131.50      5.51 o 
   7  -9   4       10.37        7.29      1.86 o 
   8  -9   4       21.12       19.74      3.22 o 
   9  -9   4        3.09        2.79      2.72 o 
  10  -9   4        0.00        1.74      3.05 o 
  -7  -8   4        5.01        4.90      3.80 o 
  -6  -8   4       10.10       22.90      4.92 o 
  -5  -8   4       86.15       85.85      7.68 o 
  -4  -8   4       59.63       60.73      7.37 o 
  -3  -8   4       23.12       21.48      2.42 o 
  -2  -8   4        0.06        2.60      1.70 o 
  -1  -8   4      105.33       93.83      5.24 o 
   0  -8   4       24.49       27.38      2.07 o 
   1  -8   4        4.38        4.64      1.18 o 
   2  -8   4      217.16      215.44      5.96 o 
   3  -8   4      236.38      225.82      4.69 o 
   4  -8   4        4.84        3.28      1.43 o 
   5  -8   4       18.48       23.73      1.83 o 
   6  -8   4       78.88       85.18      4.05 o 
   7  -8   4      247.15      265.43      8.33 o 
   8  -8   4       97.11      105.63      4.47 o 
   9  -8   4        2.37        0.33      1.55 o 
  10  -8   4        0.03        0.00      2.46 o 
  -7  -7   4        5.31        9.87      3.63 o 
  -6  -7   4       51.13       52.37      6.62 o 
  -5  -7   4      113.48      108.36      7.95 o 
  -4  -7   4       36.91       33.68      5.26 o 
  -3  -7   4      395.07      366.06     43.16 o 
  -2  -7   4      143.97      156.09      6.23 o 
  -1  -7   4      139.71      137.45      8.72 o 
   0  -7   4      119.69      115.56      3.32 o 
   1  -7   4      408.25      380.40      5.80 o 
   2  -7   4       51.74       48.23      2.07 o 
   3  -7   4        2.14        5.30      0.95 o 
   4  -7   4      557.73      580.54      8.61 o 
   5  -7   4       10.85       10.53      1.35 o 
   6  -7   4       68.96       67.92      3.08 o 
   7  -7   4       69.50       76.37      5.88 o 
   8  -7   4       11.03       12.61      2.01 o 
   9  -7   4        9.35       12.11      2.51 o 
  10  -7   4        6.25        3.72      1.91 o 
  11  -7   4        2.62        1.69      2.82 o 
  -8  -6   4        1.26        6.81      3.49 o 
  -7  -6   4        5.35        6.29      3.27 o 
  -6  -6   4        1.33        2.07      2.54 o 
  -5  -6   4       55.27       56.73      6.39 o 
  -4  -6   4       96.51       87.42      6.57 o 
  -3  -6   4      202.31      211.13      7.39 o 
  -2  -6   4      190.97      185.06      6.52 o 
  -1  -6   4      303.82      331.73      9.64 o 
   0  -6   4       89.25       96.50      2.79 o 
   1  -6   4      729.63      759.18      9.85 o 
   2  -6   4      281.32      306.14      4.76 o 
   3  -6   4       83.18       70.06      2.13 o 
   4  -6   4       10.74       13.77      1.24 o 
   5  -6   4       44.76       38.41      2.51 o 
   6  -6   4       22.30       26.45      2.45 o 
   7  -6   4       37.06       37.38      2.96 o 
   8  -6   4      101.03       83.53      5.00 o 
   9  -6   4       15.30       13.50      2.46 o 
  10  -6   4        2.25        2.33      2.22 o 
  11  -6   4        4.29        3.67      1.98 o 
  -9  -5   4       86.51      113.34      8.90 o 
  -8  -5   4       16.53       20.19      4.79 o 
  -7  -5   4        2.58        1.57      2.58 o 
  -6  -5   4      103.26       97.92      6.98 o 
  -5  -5   4       47.66       51.53      5.60 o 
  -4  -5   4       24.82       28.00      4.08 o 
  -3  -5   4       74.66       61.00      4.28 o 
  -2  -5   4     1577.27     1548.13     30.75 o 
  -1  -5   4       97.73       72.68      3.82 o 
   0  -5   4      384.63      349.17      4.98 o 
   1  -5   4       38.69       44.40      1.55 o 
   2  -5   4       37.75       36.77      1.63 o 
   3  -5   4        8.91        8.11      1.10 o 
   4  -5   4      782.56      786.55     10.84 o 
   5  -5   4        0.01       -0.18      0.90 o 
   6  -5   4      356.72      355.62      7.62 o 
   7  -5   4      237.87      214.22     10.92 o 
   8  -5   4      143.41      139.69      9.98 o 
   9  -5   4       24.54       21.17      3.36 o 
  10  -5   4       37.93       32.05      2.84 o 
  11  -5   4        0.18        1.46      2.35 o 
  -9  -4   4        3.12       -1.05      2.92 o 
  -8  -4   4       36.50       45.19      5.99 o 
  -7  -4   4       26.88       25.48      4.38 o 
  -6  -4   4       19.65       15.83      3.32 o 
  -5  -4   4      487.72      501.81     17.47 o 
  -4  -4   4      300.27      318.82      9.20 o 
  -3  -4   4       19.32       35.07      4.18 o 
  -2  -4   4      428.46      430.19     12.30 o 
  -1  -4   4      547.81      562.70     13.87 o 
   0  -4   4      534.16      572.45      7.54 o 
   1  -4   4     3562.58     3904.65     58.86 o 
   2  -4   4      113.16       99.25      4.79 o 
   3  -4   4      138.55      168.75      3.03 o 
   4  -4   4      123.71      131.95      4.32 o 
   5  -4   4      711.35      735.26     12.26 o 
   6  -4   4      112.05      118.97      6.07 o 
   7  -4   4      199.68      204.65     11.14 o 
   8  -4   4       61.80       66.80      4.41 o 
   9  -4   4       20.15       17.18      3.23 o 
  10  -4   4        0.75        0.31      2.08 o 
  11  -4   4        1.37        2.43      2.40 o 
 -10  -3   4       34.29       34.49      6.25 o 
  -9  -3   4      160.06      156.86      9.71 o 
  -8  -3   4        0.12        2.61      2.54 o 
  -7  -3   4        0.40        2.35      2.20 o 
  -6  -3   4      153.44      174.28      8.69 o 
  -5  -3   4      256.50      251.33      7.08 o 
  -4  -3   4      537.70      575.80      9.93 o 
  -3  -3   4        0.50        2.66      0.71 o 
  -2  -3   4     1705.25     1749.65     47.72 o 
  -1  -3   4       22.55       40.08      3.54 o 
   0  -3   4      390.55      391.06      4.72 o 
   1  -3   4      414.65      434.09      5.78 o 
   2  -3   4        6.84       14.09      1.35 o 
   3  -3   4      148.84      192.74      3.34 o 
   4  -3   4        6.29        9.00      1.31 o 
   5  -3   4      239.40      232.12     10.22 o 
   6  -3   4       73.31       74.99      5.81 o 
   7  -3   4       28.67       31.77      4.79 o 
   8  -3   4        0.65        1.35      1.64 o 
   9  -3   4       33.45       33.17      6.85 o 
  10  -3   4        4.69        1.24      1.89 o 
  11  -3   4       10.10        8.31      2.69 o 
 -10  -2   4       28.52       29.69      5.73 o 
  -9  -2   4       40.21       42.74      6.24 o 
  -8  -2   4        2.71        5.75      2.88 o 
  -7  -2   4      171.14      158.65      8.60 o 
  -6  -2   4       37.92       34.96      3.08 o 
  -5  -2   4      197.26      189.40      4.18 o 
  -4  -2   4     1202.37     1258.44     24.61 o 
  -3  -2   4     2000.93     1856.64    266.72 o 
  -2  -2   4      174.20      168.59      5.16 o 
  -1  -2   4     4878.56     5196.83     90.24 o 
   0  -2   4      346.36      333.21      4.50 o 
   1  -2   4     2319.95     2499.88     27.37 o 
   2  -2   4      919.37     1026.57     13.90 o 
   3  -2   4       87.10       51.49      3.72 o 
   4  -2   4      423.38      458.54     15.29 o 
   5  -2   4     1063.08     1063.53     32.73 o 
   6  -2   4       67.42       65.08      6.26 o 
   7  -2   4      110.18      113.64      5.59 o 
   8  -2   4       28.83       23.74      5.04 o 
   9  -2   4      159.94      165.11      7.76 o 
  10  -2   4        1.17        0.12      2.19 o 
 -10  -1   4       55.22       50.63      7.06 o 
  -9  -1   4       96.05       84.58      7.39 o 
  -8  -1   4        6.17        3.34      2.42 o 
  -7  -1   4       54.64       52.09      5.78 o 
  -6  -1   4      186.83      183.83      4.29 o 
  -5  -1   4        3.63        4.74      1.46 o 
  -4  -1   4       68.64       35.57      3.67 o 
  -3  -1   4       29.55       30.62      2.41 o 
  -2  -1   4     1324.72     1259.00     24.56 o 
  -1  -1   4      142.94      135.62      3.17 o 
   0  -1   4     1573.42     1580.59     23.93 o 
   1  -1   4      223.67      193.22      5.17 o 
   2  -1   4      553.14      640.98     11.03 o 
   3  -1   4      555.42      512.77     11.52 o 
   4  -1   4     1641.01     1756.83     27.40 o 
   5  -1   4      356.95      356.89      7.52 o 
   6  -1   4      404.78      402.29     10.82 o 
   7  -1   4      214.66      196.81      7.30 o 
   8  -1   4      137.41      161.98     12.36 o 
   9  -1   4       33.01       36.40      4.19 o 
  10  -1   4        4.34        7.73      5.78 o 
 -11   0   4       12.16       16.13      5.34 o 
 -10   0   4      246.98      274.27     14.51 o 
  -9   0   4        0.43        2.93      2.96 o 
  -8   0   4        0.47        1.88      2.47 o 
  -7   0   4      412.40      437.85      9.96 o 
  -6   0   4      247.97      159.93      8.20 o 
  -5   0   4      562.54      622.86     14.10 o 
  -4   0   4      192.19      237.19      7.81 o 
  -3   0   4        2.30        9.78      1.54 o 
  -2   0   4      124.90      168.72      4.33 o 
  -1   0   4        0.14       -0.74      0.43 o 
   0   0   4       35.02       19.28      1.58 o 
   1   0   4       80.87       54.54      3.18 o 
   2   0   4      508.63      535.13      7.97 o 
   3   0   4      335.69      356.01      4.97 o 
   4   0   4      447.72      503.86      9.34 o 
   5   0   4       78.37       99.46      3.09 o 
   6   0   4      315.03      315.02     13.91 o 
   7   0   4      231.30      259.40      8.28 o 
   8   0   4       19.87       18.47      2.84 o 
   9   0   4        1.27        0.72      1.82 o 
  10   0   4        2.65        1.96      2.57 o 
 -11   1   4       33.58       35.26      6.72 o 
 -10   1   4       19.48       26.99      5.71 o 
  -9   1   4        2.96        3.14      3.08 o 
  -8   1   4      300.14      294.86      8.74 o 
  -7   1   4       55.38       53.10      7.63 o 
  -6   1   4      330.54      294.37      8.71 o 
  -5   1   4       89.43       88.51      4.13 o 
  -4   1   4      453.17      471.90      8.31 o 
  -3   1   4     3048.70     3071.38     37.36 o 
  -2   1   4      784.11     1008.16     14.02 o 
  -1   1   4     1216.81     1271.73     24.56 o 
   0   1   4     1087.89     1034.80     28.19 o 
   1   1   4       75.02       75.76      3.39 o 
   2   1   4      420.32      451.17      6.72 o 
   3   1   4     3810.39     4210.18     61.73 o 
   4   1   4     1995.71     2053.38     39.01 o 
   5   1   4      655.67      624.90     14.21 o 
   6   1   4      755.94      748.44     12.92 o 
   7   1   4       27.88       38.38      3.12 o 
   8   1   4        8.86        8.73      2.10 o 
   9   1   4        9.07       10.43      2.49 o 
  10   1   4       13.36       17.68      3.27 o 
 -11   2   4        1.72        5.48      4.45 o 
 -10   2   4        1.54       -1.04      3.40 o 
  -9   2   4      114.82      109.31      5.32 o 
  -8   2   4       18.61       17.58      2.87 o 
  -7   2   4       25.55       31.10      3.53 o 
  -6   2   4      147.69      139.98      4.23 o 
  -5   2   4       27.78       33.36      2.22 o 
  -4   2   4      512.95      605.36      7.79 o 
  -3   2   4      379.30      425.76      5.87 o 
  -2   2   4     3060.46     3337.05     36.17 o 
  -1   2   4     6454.74     6420.91    111.85 o 
   0   2   4       71.57       79.49      2.49 o 
   1   2   4      989.97     1016.90     12.38 o 
   2   2   4      171.01      188.17      3.27 o 
   3   2   4      282.63      315.53      7.69 o 
   4   2   4      417.52      397.07      9.38 o 
   5   2   4     1678.83     1663.35     48.10 o 
   6   2   4      145.09      147.58      5.07 o 
   7   2   4      172.86      202.71     12.56 o 
   8   2   4        0.03        1.85      1.54 o 
   9   2   4       11.12       15.91      2.59 o 
 -11   3   4       10.84       14.44      5.38 o 
 -10   3   4       38.57       35.23      4.01 o 
  -9   3   4       24.98       27.20      4.79 o 
  -8   3   4       31.40       36.03      2.92 o 
  -7   3   4      225.44      209.52     10.28 o 
  -6   3   4      145.57      148.12      3.86 o 
  -5   3   4      616.04      613.51      8.17 o 
  -4   3   4     1887.83     2036.59     24.02 o 
  -3   3   4      703.19      734.91      9.31 o 
  -2   3   4       62.27       72.39      1.74 o 
  -1   3   4     1346.82     1413.00     22.50 o 
   0   3   4       71.49       72.36      2.93 o 
   1   3   4       13.61       22.78      1.28 o 
   2   3   4      524.30      581.66      8.54 o 
   3   3   4      207.27      217.98      6.07 o 
   4   3   4        0.43       -1.65      1.81 o 
   5   3   4        3.21        0.35      2.38 o 
   6   3   4       17.85       25.94      5.25 o 
   7   3   4       10.21        5.77      3.81 o 
   8   3   4       54.11       91.04     10.83 o 
 -11   4   4        3.63        6.16      2.76 o 
 -10   4   4        3.48        6.03      2.63 o 
  -9   4   4       78.09       79.72      4.36 o 
  -8   4   4      222.81      218.71      7.53 o 
  -7   4   4      451.12      456.45      8.32 o 
  -6   4   4        2.43        2.67      0.72 o 
  -5   4   4       31.63       34.07      1.47 o 
  -4   4   4     4268.43     4579.89     43.00 o 
  -3   4   4       10.02        9.52      0.86 o 
  -2   4   4     5260.75     5686.85     63.21 o 
  -1   4   4      576.33      583.01     10.73 o 
   0   4   4      586.03      647.37     12.20 o 
   1   4   4        8.77        7.26      0.80 o 
   2   4   4     1591.51     1646.88     25.39 o 
   3   4   4       21.32       19.06      1.07 o 
   4   4   4       10.11       16.76      1.86 o 
   5   4   4       56.84       63.63      7.51 o 
   6   4   4       10.24        1.99      2.60 o 
   7   4   4       17.48       16.46      5.12 o 
 -11   5   4        7.85        7.94      3.22 o 
 -10   5   4        0.29        0.29      1.74 o 
  -9   5   4       19.94       17.76      3.27 o 
  -8   5   4       13.72       15.23      1.94 o 
  -7   5   4       34.97       34.77      2.72 o 
  -6   5   4        0.07        0.54      0.82 o 
  -5   5   4       13.48        9.10      0.96 o 
  -4   5   4       21.95       27.09      1.46 o 
  -3   5   4     2093.89     2048.90     20.28 o 
  -2   5   4       12.73        7.97      0.87 o 
  -1   5   4     1203.98     1181.44     19.90 o 
   0   5   4     1406.59     1422.01     23.01 o 
   1   5   4       31.54       31.31      1.31 o 
   2   5   4      371.10      358.15      7.13 o 
   3   5   4      278.61      298.84      5.94 o 
   4   5   4       34.48       42.04      1.76 o 
   5   5   4      130.98      122.23      5.26 o 
   6   5   4       95.98      105.77      9.06 o 
 -11   6   4       28.65       31.65      3.61 o 
 -10   6   4       29.26       20.15      3.18 o 
  -9   6   4        0.30       -0.35      1.34 o 
  -8   6   4       31.34       34.12      2.73 o 
  -7   6   4        0.21        0.80      0.92 o 
  -6   6   4      389.19      397.45      6.19 o 
  -5   6   4       40.64       41.29      2.22 o 
  -4   6   4       10.46        7.97      1.05 o 
  -3   6   4        4.90        7.30      1.04 o 
  -2   6   4        0.81        0.32      0.88 o 
  -1   6   4      734.58      789.53     14.62 o 
   0   6   4      120.59      138.81      4.25 o 
   1   6   4        4.30        3.02      0.73 o 
   2   6   4       50.31       53.18      3.20 o 
   3   6   4      390.82      373.24     23.54 o 
   4   6   4      106.06      130.89      4.47 o 
   5   6   4        3.59        7.23      1.40 o 
 -11   7   4       27.67       26.33      4.10 o 
 -10   7   4       16.03       22.52      3.34 o 
  -9   7   4       40.49       40.17      3.52 o 
  -8   7   4       45.65       43.83      3.15 o 
  -7   7   4      163.10      163.43      4.17 o 
  -6   7   4      130.16      132.33      3.25 o 
  -5   7   4        4.89        5.41      1.14 o 
  -4   7   4      731.17      740.27     10.86 o 
  -3   7   4      793.68      776.99     10.89 o 
  -2   7   4        0.71       -0.07      0.97 o 
  -1   7   4      280.90      271.84     10.58 o 
   0   7   4       46.18       40.40      4.23 o 
   1   7   4      228.91      242.01      9.76 o 
   2   7   4      276.59      239.93      7.59 o 
   3   7   4       30.10       26.88      5.26 o 
   4   7   4        4.75        8.25      1.80 o 
   5   7   4        0.52        1.80      2.14 o 
   6   7   4        0.05        2.87      1.64 o 
 -11   8   4        7.18        6.61      2.23 o 
 -10   8   4       19.57       22.51      2.85 o 
  -9   8   4       18.78       17.19      2.58 o 
  -8   8   4      197.30      189.98      7.46 o 
  -7   8   4       95.60       86.04      3.09 o 
  -6   8   4       43.55       40.20      3.78 o 
  -5   8   4       36.66       42.28      2.61 o 
  -4   8   4      665.26      641.55     11.16 o 
  -3   8   4       44.54       43.73      3.02 o 
  -2   8   4      187.31      184.35      5.11 o 
  -1   8   4      314.80      337.67     11.47 o 
   0   8   4       83.58       83.22      3.69 o 
   2   8   4       38.49       50.68      4.18 o 
   3   8   4       40.46       40.25      4.58 o 
   4   8   4      140.66      161.32      6.23 o 
   5   8   4        1.66        1.22      1.80 o 
   6   8   4       87.74       85.48      4.28 o 
 -11   9   4        8.19        8.74      3.45 o 
 -10   9   4       18.34       17.20      3.31 o 
  -9   9   4        2.87       -1.65      1.81 o 
  -8   9   4       18.08       26.72      3.25 o 
  -7   9   4       29.41       23.67      2.84 o 
  -6   9   4       78.39       75.71      7.21 o 
  -5   9   4        0.38       -1.23      1.11 o 
  -4   9   4       23.02       23.14      1.84 o 
  -3   9   4        2.77        2.86      1.51 o 
  -2   9   4       17.83       21.06      2.79 o 
  -1   9   4      180.02      192.41      6.33 o 
   0   9   4        1.02        0.64      1.29 o 
   1   9   4       42.12       28.04     16.22 o 
   2   9   4        7.91        7.83      2.39 o 
   3   9   4       40.09       43.56      4.19 o 
   4   9   4        1.07        3.13      2.13 o 
   5   9   4       32.60       36.85      3.83 o 
 -10  10   4       14.93       16.55      3.02 o 
  -9  10   4        0.01        1.46      1.91 o 
  -8  10   4       12.05       17.21      3.02 o 
  -7  10   4       62.63       57.96      3.66 o 
  -6  10   4        0.21        0.41      1.26 o 
  -5  10   4       66.66       67.44      3.50 o 
  -4  10   4       29.94       26.78      2.86 o 
  -3  10   4       85.58       90.64      4.71 o 
  -2  10   4       80.92       72.22      4.92 o 
  -1  10   4        7.01        9.07      2.24 o 
   0  10   4       16.35       22.72      4.21 o 
   1  10   4       32.77       30.61     10.62 o 
   2  10   4        0.24       -0.16      3.07 o 
   3  10   4        0.46        0.03      2.14 o 
   4  10   4        5.62        5.04      2.69 o 
  -9  11   4        5.02        5.27      2.30 o 
  -8  11   4        8.59       13.71      3.72 o 
  -7  11   4       14.93       10.81      1.92 o 
  -6  11   4       48.89       57.95      6.86 o 
  -5  11   4        0.02        0.52      2.50 o 
  -4  11   4      196.16      209.85      7.15 o 
  -3  11   4       65.28       78.46      6.39 o 
  -2  11   4        7.75        3.49      1.77 o 
  -1  11   4      194.86      197.82      7.00 o 
   0  11   4       66.73       79.24      6.81 o 
   1  11   4        4.32        2.76      2.69 o 
   2  11   4       21.29        9.90     13.09 o 
  -8  12   4       16.68       17.95      2.53 o 
  -7  12   4        0.03       -0.07      1.40 o 
  -6  12   4        0.03        2.64      3.10 o 
  -5  12   4        0.18        0.01      2.70 o 
  -4  12   4       28.53       29.02      3.35 o 
  -3  12   4        2.40        3.63      4.36 o 
  -2  12   4       31.97       32.41      3.94 o 
  -1  12   4        0.59        2.83      2.05 o 
   0  12   4        0.13        2.02      2.75 o 
   1  12   4        1.47        3.29      3.39 o 
  -7  13   4       26.02       26.76      3.36 o 
  -6  13   4       61.17       55.10      4.55 o 
  -5  13   4        1.26        2.37      2.16 o 
  -4  13   4       36.39       31.48      3.60 o 
  -3  13   4       10.43       13.49      3.29 o 
  -2  13   4        0.58        0.98      2.34 o 
   0 -13   5        0.13        2.74      2.12 o 
   1 -13   5       27.03       31.68      5.17 o 
   2 -13   5       19.84       16.32      2.59 o 
   3 -13   5       11.02       14.66      2.84 o 
   4 -13   5       38.86       38.14      3.80 o 
   5 -13   5        6.02        5.78      2.31 o 
   6 -13   5        5.51        7.23      2.17 o 
   7 -13   5        2.56       -1.86      2.40 o 
  -2 -12   5        0.97        0.38      1.56 o 
  -1 -12   5       75.68       88.74     20.36 o 
   0 -12   5        0.66        1.84      1.94 o 
   1 -12   5        2.92        3.52      1.95 o 
   2 -12   5      198.41      211.86      7.16 o 
   3 -12   5       90.41       88.54      4.96 o 
   4 -12   5        7.30       11.36      3.20 o 
   5 -12   5      143.55      170.71      7.58 o 
   6 -12   5        7.72        6.91      1.91 o 
   7 -12   5        4.86        6.25      2.80 o 
   8 -12   5       11.05        5.51      3.24 o 
  -3 -11   5        6.72        8.58      4.75 o 
  -2 -11   5       28.12       35.37      4.03 o 
  -1 -11   5        4.99        7.09      5.08 o 
   0 -11   5       38.40       41.38      3.60 o 
   1 -11   5       39.97       36.22      3.03 o 
   2 -11   5        7.69        5.97      1.76 o 
   3 -11   5        4.35        5.67      1.77 o 
   4 -11   5        6.52        8.12      2.30 o 
   5 -11   5       16.95       14.74      1.96 o 
   6 -11   5       57.72       62.54      5.16 o 
   7 -11   5        0.17        1.46      2.09 o 
   8 -11   5        3.46        1.20      3.13 o 
   9 -11   5        0.01       -3.96      3.03 o 
  -5 -10   5        4.74       -1.33      2.60 o 
  -4 -10   5       38.82       40.92      7.10 o 
  -3 -10   5       91.28       95.94     10.40 o 
  -2 -10   5       40.99       42.16      4.23 o 
  -1 -10   5      126.73      122.79      6.75 o 
   0 -10   5       99.14      106.90      5.16 o 
   1 -10   5        0.15       -0.91      1.25 o 
   2 -10   5       58.46       60.41      3.52 o 
   3 -10   5       87.53       97.00      4.37 o 
   4 -10   5       49.88       48.45      2.99 o 
   5 -10   5        1.84        2.97      2.25 o 
   6 -10   5        0.56        2.32      1.41 o 
   7 -10   5       30.58       33.57      3.58 o 
   8 -10   5       26.22       31.81      5.93 o 
   9 -10   5       19.93       25.70      5.66 o 
  -6  -9   5       13.96       16.56      5.42 o 
  -5  -9   5       10.64       14.58      4.64 o 
  -4  -9   5       51.09       42.04      6.90 o 
  -3  -9   5       75.66       70.16      3.89 o 
  -2  -9   5       82.35       93.26      5.59 o 
  -1  -9   5       81.42       86.11      4.71 o 
   0  -9   5       39.23       37.46      3.81 o 
   1  -9   5      503.23      491.63      9.15 o 
   2  -9   5       27.83       32.93      1.86 o 
   3  -9   5      590.83      564.67      8.84 o 
   4  -9   5      275.04      269.39      6.00 o 
   5  -9   5      525.11      505.62      9.78 o 
   6  -9   5      102.46      103.31      5.11 o 
   7  -9   5       37.82       37.83      5.92 o 
   8  -9   5       15.29       14.48      3.06 o 
   9  -9   5       12.89       13.81      3.07 o 
  10  -9   5        9.31       11.90      3.98 o 
  -7  -8   5        0.82        1.96      3.45 o 
  -6  -8   5        0.19        2.19      3.27 o 
  -5  -8   5       17.24       31.68      5.74 o 
  -4  -8   5        0.17       -1.99      2.21 o 
  -3  -8   5      135.78      128.26      5.45 o 
  -2  -8   5      304.91      287.22      9.51 o 
  -1  -8   5       91.22       87.06      3.84 o 
   0  -8   5      187.42      173.78      4.54 o 
   1  -8   5      315.45      288.79      6.23 o 
   2  -8   5      109.63      111.15      3.14 o 
   3  -8   5      264.08      260.82      5.17 o 
   4  -8   5        5.01        3.61      1.19 o 
   5  -8   5      921.36      945.92     13.90 o 
   6  -8   5        5.47        5.07      1.59 o 
   7  -8   5      239.09      255.79      9.69 o 
   8  -8   5        2.48        4.14      2.25 o 
   9  -8   5        2.94        2.52      3.47 o 
  10  -8   5       29.20       38.38      8.45 o 
  -7  -7   5       17.30       23.65      5.21 o 
  -6  -7   5        0.15       -0.87      2.70 o 
  -5  -7   5      179.24      191.45     11.15 o 
  -4  -7   5        7.42        0.06      1.30 o 
  -3  -7   5       56.35       52.22      4.12 o 
  -2  -7   5      879.06      880.76     21.55 o 
  -1  -7   5       60.23       63.06      3.25 o 
   0  -7   5        8.40       10.80      1.42 o 
   1  -7   5      461.71      436.51      6.62 o 
   2  -7   5       83.26       81.36      2.59 o 
   3  -7   5      460.53      464.18      7.56 o 
   4  -7   5      141.74      143.65      4.66 o 
   5  -7   5      128.11      130.36      3.76 o 
   6  -7   5        5.43        5.59      2.17 o 
   7  -7   5       41.01       35.13      3.09 o 
   8  -7   5        6.83        4.54      2.34 o 
   9  -7   5       18.04       21.38      3.38 o 
  10  -7   5        0.02        0.77      2.06 o 
  -8  -6   5       16.45       19.08      4.87 o 
  -7  -6   5       11.47       17.20      4.44 o 
  -6  -6   5       11.80       16.60      4.04 o 
  -5  -6   5       18.36       18.14      4.00 o 
  -4  -6   5     1104.30     1111.09     29.54 o 
  -3  -6   5       44.41       55.17      3.79 o 
  -2  -6   5     2114.49     2040.73     43.66 o 
  -1  -6   5      960.25      972.62     13.78 o 
   0  -6   5      132.11      131.22      6.74 o 
   1  -6   5      113.46      101.70      2.58 o 
   2  -6   5     3579.68     3582.62     36.73 o 
   3  -6   5      204.63      191.24      4.05 o 
   4  -6   5     1328.13     1301.99     15.98 o 
   5  -6   5      185.86      175.98      4.69 o 
   6  -6   5      375.60      357.04      8.78 o 
   7  -6   5      124.92      123.73      5.66 o 
   8  -6   5       40.35       38.36      6.59 o 
   9  -6   5       46.96       50.95      7.90 o 
  10  -6   5        0.34        2.23      1.92 o 
  11  -6   5        0.35        2.00      2.63 o 
  -9  -5   5        0.05       -0.04      3.23 o 
  -8  -5   5        7.40        3.21      3.35 o 
  -7  -5   5       37.99       56.26      6.89 o 
  -6  -5   5        0.00        2.26      2.39 o 
  -5  -5   5       81.29       83.32      6.51 o 
  -4  -5   5        3.90        3.00      1.06 o 
  -3  -5   5      700.27      707.68     16.23 o 
  -2  -5   5      190.50      218.27      6.82 o 
  -1  -5   5      466.69      462.03      8.67 o 
   0  -5   5      143.64      140.85      2.81 o 
   1  -5   5       17.97       14.98      1.07 o 
   2  -5   5        4.21        4.42      0.93 o 
   3  -5   5      489.34      463.14      6.69 o 
   4  -5   5      165.64      150.04      4.18 o 
   5  -5   5       53.14       44.17      2.76 o 
   6  -5   5      404.28      345.72      7.58 o 
   7  -5   5       25.28       27.33      3.01 o 
   8  -5   5       77.71       63.74      7.99 o 
   9  -5   5       50.36       52.52      4.18 o 
  10  -5   5        3.93        3.25      2.84 o 
  11  -5   5       29.75       36.80      7.44 o 
  -9  -4   5        8.79        7.87      3.86 o 
  -8  -4   5        6.51        4.14      3.18 o 
  -7  -4   5       49.52       56.96      6.49 o 
  -6  -4   5       67.37       71.17      6.04 o 
  -5  -4   5      223.28      216.07     10.36 o 
  -4  -4   5     1626.66     1623.31     30.78 o 
  -3  -4   5      476.79      442.44     13.00 o 
  -2  -4   5       17.21       28.12      4.85 o 
  -1  -4   5      182.09      177.68      3.16 o 
   0  -4   5     5648.17     5959.10     73.60 o 
   1  -4   5     1178.33     1328.89     14.48 o 
   2  -4   5     3547.45     3916.76     42.78 o 
   3  -4   5      356.28      350.70      5.52 o 
   4  -4   5      149.35      132.96      3.77 o 
   5  -4   5       13.95       15.86      1.68 o 
   6  -4   5      138.05      142.16      5.11 o 
   7  -4   5       77.15       64.60      7.24 o 
   8  -4   5       11.00       13.49      2.92 o 
   9  -4   5       53.53       45.00      5.13 o 
  10  -4   5       13.11       14.90      5.26 o 
  11  -4   5        9.09       11.20      3.00 o 
 -10  -3   5       39.89       43.58      7.09 o 
  -9  -3   5      110.29      133.15      9.49 o 
  -8  -3   5       13.70       18.61      4.38 o 
  -7  -3   5      207.64      179.37      9.86 o 
  -6  -3   5      162.76      153.27      8.76 o 
  -5  -3   5     1268.03     1231.07     19.69 o 
  -4  -3   5       13.44        6.57      1.00 o 
  -3  -3   5     1075.34     1071.03     27.66 o 
  -2  -3   5       58.36       75.76      3.61 o 
  -1  -3   5      537.37      577.07      6.65 o 
   0  -3   5     1742.40     1744.73     18.59 o 
   1  -3   5     1309.68     1242.15     13.23 o 
   2  -3   5      871.87      853.94     10.22 o 
   3  -3   5     1541.08     1494.45     25.47 o 
   4  -3   5      217.09      261.90      6.53 o 
   5  -3   5       50.58       56.15      5.72 o 
   6  -3   5       61.65       65.43      4.51 o 
   7  -3   5      147.79      159.94      7.11 o 
   8  -3   5        1.34       -1.30      1.59 o 
   9  -3   5       82.80       69.12      9.60 o 
  10  -3   5        2.66        0.87      1.99 o 
 -10  -2   5       16.32       26.08      5.60 o 
  -9  -2   5       33.73       28.58      5.42 o 
  -8  -2   5       31.35       26.60      4.74 o 
  -7  -2   5      359.97      362.88     15.14 o 
  -6  -2   5       65.52       55.22      2.24 o 
  -5  -2   5      219.22      227.59      7.86 o 
  -4  -2   5      674.56      679.69     15.13 o 
  -3  -2   5      107.55       99.56      4.14 o 
  -2  -2   5     5234.30     5789.20     80.12 o 
  -1  -2   5     1139.86     1255.10     13.31 o 
   0  -2   5        4.44        8.78      0.64 o 
   1  -2   5     1451.67     1537.43     14.85 o 
   2  -2   5     1533.92     1587.14     18.79 o 
   3  -2   5       75.36       71.02      2.80 o 
   4  -2   5      705.71      672.54     15.34 o 
   5  -2   5       11.16       12.68      3.55 o 
   6  -2   5       32.82       32.12      2.34 o 
   7  -2   5        5.44       -1.42      1.39 o 
   8  -2   5       34.02       44.40      4.47 o 
   9  -2   5       20.84       14.66      3.17 o 
  10  -2   5       69.87       67.52      6.18 o 
 -10  -1   5        4.21       10.72      4.52 o 
  -9  -1   5       40.75       44.33      6.44 o 
  -8  -1   5      320.93      285.30     13.50 o 
  -7  -1   5      178.26      198.39      5.57 o 
  -6  -1   5       43.11       37.14     11.12 o 
  -5  -1   5       52.65       40.77      4.95 o 
  -4  -1   5      630.41      632.57     20.41 o 
  -3  -1   5       44.44       30.71      2.66 o 
  -2  -1   5      230.91      292.62      4.71 o 
  -1  -1   5      101.51      104.11      2.32 o 
   0  -1   5     1679.91     1714.27     22.24 o 
   1  -1   5      123.29      134.36      2.53 o 
   2  -1   5      470.77      516.56      8.13 o 
   3  -1   5       81.14       39.86      3.33 o 
   4  -1   5        1.56        3.52      0.99 o 
   5  -1   5       35.02       43.99      3.21 o 
   6  -1   5        0.35       -0.02      1.10 o 
   7  -1   5      119.61      106.79      5.34 o 
   8  -1   5        0.00        0.75      1.69 o 
   9  -1   5       15.61       14.87      3.11 o 
  10  -1   5        1.29        3.06      2.37 o 
 -11   0   5       20.19        0.31      2.63 o 
 -10   0   5       12.69       12.44      4.51 o 
  -9   0   5      151.17      146.91      9.94 o 
  -8   0   5        0.02       -0.17      1.30 o 
  -7   0   5      279.57      308.28      9.06 o 
  -6   0   5       10.05       12.46      2.20 o 
  -4   0   5      897.40      897.17     14.25 o 
  -3   0   5       69.41       79.88      1.97 o 
  -2   0   5      117.42      128.60      2.94 o 
  -1   0   5      733.98      758.41      9.13 o 
   0   0   5     1191.34     1186.83     19.56 o 
   1   0   5     1841.33     1993.42     26.26 o 
   2   0   5     8269.66     8202.70    254.14 o 
   3   0   5      275.73      277.36      6.68 o 
   4   0   5      238.50      268.73      6.83 o 
   5   0   5      133.66      137.77      3.41 o 
   6   0   5      106.19      119.34      5.12 o 
   7   0   5        2.43        0.82      1.41 o 
   8   0   5        1.58       -2.31      1.48 o 
   9   0   5       37.30       38.38      4.72 o 
  10   0   5       13.92       16.45      3.42 o 
 -11   1   5       18.63       19.30      5.71 o 
 -10   1   5        2.60        1.84      3.64 o 
  -9   1   5      213.72      210.87      9.96 o 
  -8   1   5        0.91        1.32      1.70 o 
  -7   1   5       81.28       79.31      4.57 o 
  -6   1   5      258.17      257.00      8.47 o 
  -5   1   5      284.98      286.86      9.10 o 
  -4   1   5      659.53      691.31      8.57 o 
  -3   1   5     2270.70     2263.10     33.36 o 
  -2   1   5     2428.01     2724.43     29.88 o 
  -1   1   5      347.80      403.61      4.83 o 
   0   1   5      365.50      335.64      6.57 o 
   1   1   5      329.59      315.23      8.20 o 
   2   1   5      555.96      550.94      7.36 o 
   3   1   5       15.70        8.47      0.94 o 
   4   1   5        0.06        0.53      0.57 o 
   5   1   5      292.45      281.62      9.74 o 
   6   1   5      269.01      283.05      6.49 o 
   7   1   5       24.16       28.46      3.60 o 
   8   1   5       15.18       15.79      2.59 o 
   9   1   5       37.16       42.65      4.36 o 
 -11   2   5        3.39        5.49      4.61 o 
 -10   2   5        0.50        0.57      1.74 o 
  -9   2   5       25.58       30.82      3.81 o 
  -8   2   5       11.95       10.60      2.54 o 
  -7   2   5      653.92      642.18     23.44 o 
  -6   2   5       26.71       29.01      2.68 o 
  -5   2   5     1395.05     1490.80     19.81 o 
  -4   2   5      138.81      126.13      2.73 o 
  -3   2   5      329.90      301.42      7.13 o 
  -2   2   5       20.88       46.43      1.63 o 
  -1   2   5      409.83      421.52      6.61 o 
   0   2   5       23.64       17.63      2.01 o 
   1   2   5      434.77      496.51      9.50 o 
   2   2   5       19.33       23.09      1.29 o 
   3   2   5       94.58      103.62      2.41 o 
   4   2   5      332.12      347.10      9.02 o 
   5   2   5       37.44       36.13      2.82 o 
   6   2   5       48.06       50.29      6.01 o 
   7   2   5        3.67       10.74      5.87 o 
   8   2   5        6.34        6.68      3.47 o 
   9   2   5        0.09        0.10      1.83 o 
 -11   3   5        1.16       -1.15      1.85 o 
 -10   3   5        3.48        3.24      2.68 o 
  -9   3   5       60.55       61.40      5.90 o 
  -8   3   5      179.86      170.76      6.62 o 
  -7   3   5       53.54       49.29      2.75 o 
  -6   3   5      587.80      554.23      9.15 o 
  -5   3   5      527.47      504.75      7.22 o 
  -4   3   5     1409.22     1379.26     15.25 o 
  -3   3   5     2676.63     2830.16     27.11 o 
  -2   3   5     1301.43     1367.41     14.62 o 
  -1   3   5      912.81      863.74     15.36 o 
   0   3   5     2664.46     2692.02     50.50 o 
   1   3   5       49.33       50.25      1.91 o 
   2   3   5      230.91      192.36      5.44 o 
   3   3   5        1.44        2.86      0.63 o 
   4   3   5       29.90       30.90      2.59 o 
   5   3   5        0.16        0.64      1.12 o 
   6   3   5      116.36       98.72      5.59 o 
   7   3   5       45.06       39.60      6.96 o 
   8   3   5        4.48        8.48      4.39 o 
   9   3   5        6.62        6.50      4.74 o 
 -11   4   5       13.96       14.41      3.54 o 
 -10   4   5        4.40        5.65      2.17 o 
  -9   4   5       45.78       42.87      4.89 o 
  -8   4   5      283.87      267.60      7.35 o 
  -7   4   5       14.52       14.49      1.77 o 
  -6   4   5       19.73       24.59      1.57 o 
  -5   4   5       24.87       18.73      1.12 o 
  -4   4   5     1834.20     1848.92     20.27 o 
  -3   4   5     2970.91     3090.74     29.62 o 
  -2   4   5      750.18      736.44      9.76 o 
  -1   4   5       14.24       22.27      1.92 o 
   0   4   5       58.71       55.31      2.86 o 
   1   4   5      784.26      841.67     13.94 o 
   2   4   5      474.12      465.05      8.52 o 
   3   4   5       12.53       20.19      1.62 o 
   4   4   5        2.62        3.42      0.90 o 
   5   4   5      203.68      220.64      6.75 o 
   6   4   5        6.05        6.73      3.64 o 
   7   4   5       62.17       73.20      9.42 o 
   8   4   5       11.42       17.31      5.74 o 
 -11   5   5       17.71       16.85      2.89 o 
 -10   5   5        3.41        6.84      2.18 o 
  -9   5   5       60.25       64.74      6.65 o 
  -8   5   5       90.28       94.27      3.87 o 
  -7   5   5      124.27      128.77      4.10 o 
  -6   5   5       83.90       95.10      2.40 o 
  -5   5   5        0.69       -1.28      0.64 o 
  -4   5   5      556.20      560.98      6.69 o 
  -3   5   5       60.77       59.46      2.41 o 
  -2   5   5       69.52       65.62      2.50 o 
  -1   5   5       13.91       15.09      1.75 o 
   0   5   5       39.48       39.82      2.49 o 
   1   5   5       22.39       14.48      1.37 o 
   2   5   5        0.02        0.72      1.05 o 
   3   5   5        0.11        0.40      1.08 o 
   4   5   5        0.80        0.46      1.55 o 
   5   5   5        4.10        1.95      1.61 o 
 -11   6   5       56.18       45.97      5.08 o 
 -10   6   5        0.06        0.86      2.10 o 
  -9   6   5       11.66       14.13      2.11 o 
  -8   6   5       22.36       23.11      2.40 o 
  -7   6   5       56.42       62.70      2.72 o 
  -6   6   5       33.66       31.09      1.79 o 
  -5   6   5      340.27      338.48      5.85 o 
  -4   6   5      158.01      147.19      3.06 o 
  -3   6   5       56.61       68.27      2.50 o 
  -2   6   5      401.10      407.55      7.73 o 
  -1   6   5       34.50       27.38      2.38 o 
   0   6   5       40.35       41.00      2.69 o 
   1   6   5       36.91       32.83      1.67 o 
   2   6   5       61.97       59.69      3.42 o 
   3   6   5       55.69       48.60      4.11 o 
   4   6   5       97.24       90.32      3.81 o 
   5   6   5        0.84       -1.14      1.19 o 
   6   6   5        9.03        6.11      1.86 o 
 -11   7   5        0.13        0.94      1.83 o 
 -10   7   5       20.31       22.24      2.82 o 
  -9   7   5       25.03       22.53      2.58 o 
  -8   7   5        2.82        3.58      1.59 o 
  -7   7   5       13.20       12.54      1.33 o 
  -6   7   5       72.47       69.62      2.82 o 
  -5   7   5      193.86      199.64      4.50 o 
  -4   7   5        4.05        4.68      1.78 o 
  -3   7   5      151.95      147.39      3.45 o 
  -2   7   5      814.76      799.15     13.09 o 
  -1   7   5        9.63        7.67      1.64 o 
   0   7   5      211.83      193.98      5.54 o 
   1   7   5      199.74      188.86      6.90 o 
   2   7   5      515.16      509.81     12.92 o 
   3   7   5        7.45        5.97      1.73 o 
   4   7   5        3.73        2.17      1.64 o 
   5   7   5        2.67        4.27      1.70 o 
   6   7   5       10.06       12.74      1.96 o 
 -11   8   5        0.65        3.36      7.94 o 
 -10   8   5        7.42        8.76      2.34 o 
  -9   8   5        2.13       -1.63      1.66 o 
  -8   8   5        1.03       -0.84      1.78 o 
  -7   8   5       64.19       63.05      3.33 o 
  -6   8   5      130.25      141.47      5.98 o 
  -5   8   5        8.87       11.80      1.64 o 
  -4   8   5       47.38       41.49      2.28 o 
  -3   8   5       10.31        9.44      1.74 o 
  -2   8   5       94.65       86.86      4.69 o 
  -1   8   5        8.05        8.35      1.86 o 
   0   8   5        1.32       -0.14      1.16 o 
   1   8   5       40.13        6.28      4.19 o 
   2   8   5       10.14       11.49      2.45 o 
   3   8   5        3.64        5.68      2.98 o 
   4   8   5       47.61       47.56      6.10 o 
   5   8   5        5.33        5.67      2.08 o 
 -11   9   5        0.01        1.00      2.15 o 
 -10   9   5       11.41        7.94      2.43 o 
  -9   9   5      101.69      106.07      5.28 o 
  -8   9   5        6.42        7.06      1.77 o 
  -7   9   5       53.31       51.56      3.35 o 
  -6   9   5       59.37       61.63      3.19 o 
  -5   9   5        9.09       11.33      1.63 o 
  -4   9   5       56.16       59.84      4.03 o 
  -3   9   5       12.95       10.43      2.00 o 
  -2   9   5        4.16        3.88      1.87 o 
  -1   9   5       35.49       28.05      2.98 o 
   0   9   5       22.09       22.54      2.48 o 
   1   9   5        8.01        3.12      3.00 o 
   2   9   5       36.56       38.06      3.99 o 
   3   9   5       15.97       12.90      2.74 o 
   4   9   5       23.52       25.62      3.36 o 
 -10  10   5       37.36       36.90      3.87 o 
  -9  10   5       50.85       52.62      3.41 o 
  -8  10   5        1.92        2.02      1.94 o 
  -7  10   5       54.69       63.83      4.75 o 
  -6  10   5       10.55        6.99      1.60 o 
  -5  10   5       49.66       54.45     10.79 o 
  -4  10   5       33.48       28.36      2.99 o 
  -3  10   5       97.88      108.60      4.67 o 
  -2  10   5       12.11       20.16      2.97 o 
  -1  10   5        1.80        1.67      1.82 o 
   0  10   5        1.72        0.78      1.51 o 
   1  10   5      109.24      118.01      6.70 o 
   2  10   5        0.10        1.25      2.28 o 
   3  10   5        1.64        2.47      2.28 o 
  -9  11   5       32.67       38.93      5.93 o 
  -8  11   5        3.39        4.67      2.53 o 
  -7  11   5        0.20        0.42      1.45 o 
  -6  11   5       25.13       27.44      2.37 o 
  -5  11   5        4.31        2.55      4.19 o 
  -4  11   5        0.12       -1.18      1.85 o 
  -3  11   5       68.84       69.64      4.45 o 
  -2  11   5       28.89       22.54      3.16 o 
  -1  11   5       35.61       33.31      3.53 o 
   0  11   5       20.59       20.88      3.92 o 
   1  11   5        1.63        1.89      2.47 o 
   2  11   5        0.53       -0.68      2.02 o 
  -8  12   5        0.48        0.49      1.72 o 
  -7  12   5       12.31       10.91      4.77 o 
  -6  12   5       18.67       20.38      3.04 o 
  -5  12   5       26.23       25.46      4.51 o 
  -4  12   5        5.36        1.66      1.95 o 
  -3  12   5        5.94        7.94      2.69 o 
  -2  12   5        0.39        4.87      2.39 o 
  -1  12   5        8.83       10.01      2.50 o 
   0  12   5        3.13        3.45      3.02 o 
  -6  13   5       13.60       14.72      3.79 o 
  -5  13   5        8.93       11.72      5.02 o 
  -4  13   5        3.24        3.69      2.24 o 
  -3  13   5       12.08        9.74      2.58 o 
  -2  13   5        3.69        2.45      2.96 o 
   0 -13   6       37.41       38.40      3.91 o 
   1 -13   6       69.01       72.36      5.20 o 
   2 -13   6        1.43        1.59      1.92 o 
   3 -13   6       70.04       59.49      7.26 o 
   4 -13   6      130.24      145.40      6.22 o 
   5 -13   6        4.36        2.91      2.02 o 
   6 -13   6       23.88       25.57      2.86 o 
  -2 -12   6       41.13       41.42      4.28 o 
  -1 -12   6        9.93       12.83      2.66 o 
   0 -12   6       11.34        8.39      4.86 o 
   1 -12   6        5.61        3.65      1.78 o 
   2 -12   6       33.35       39.91      3.32 o 
   3 -12   6        1.00        3.90      4.03 o 
   4 -12   6        0.94        2.96      4.45 o 
   5 -12   6        3.08        4.82      1.77 o 
   6 -12   6        3.27        4.09      2.22 o 
   7 -12   6        6.31        7.99      2.94 o 
   8 -12   6        9.98       11.20      4.19 o 
  -3 -11   6       27.53       38.93      7.75 o 
  -2 -11   6      101.56      106.95      9.85 o 
  -1 -11   6       19.19       23.65      2.95 o 
   0 -11   6      199.96      192.50      6.61 o 
   1 -11   6       31.97       31.90      2.87 o 
   2 -11   6        0.08        2.16      1.58 o 
   3 -11   6       41.51       43.20      3.77 o 
   4 -11   6       52.84       56.26      5.34 o 
   5 -11   6        2.36        0.58      1.66 o 
   6 -11   6        5.16        4.82      2.31 o 
   7 -11   6        7.32        5.35      2.40 o 
   8 -11   6       22.68       20.72      5.35 o 
   9 -11   6        0.15        2.89      3.63 o 
  -5 -10   6        7.50       10.23      4.93 o 
  -4 -10   6       25.79       35.27      6.93 o 
  -3 -10   6       64.22       61.44      8.15 o 
  -2 -10   6       32.59       35.92      4.35 o 
  -1 -10   6      196.78      204.50     10.96 o 
   0 -10   6      117.14      128.53     10.65 o 
   1 -10   6       11.03       11.93      1.89 o 
   2 -10   6      135.76      139.47      4.69 o 
   3 -10   6       16.02       21.15      2.03 o 
   4 -10   6      177.64      151.37      4.56 o 
   5 -10   6       36.59       41.38      3.03 o 
   6 -10   6       14.14       16.47      3.03 o 
   7 -10   6       96.41       83.75      8.63 o 
   8 -10   6      115.03      120.67      9.41 o 
   9 -10   6        3.81        3.51      3.63 o 
  -6  -9   6        1.37        5.18      3.92 o 
  -5  -9   6        5.38        5.47      3.82 o 
  -4  -9   6        5.35        4.27      3.75 o 
  -3  -9   6       17.79       13.97      4.62 o 
  -2  -9   6       29.93       26.84      3.81 o 
  -1  -9   6        4.21        2.74      1.54 o 
   0  -9   6        0.35       -0.68      1.07 o 
   1  -9   6      225.63      205.68      5.43 o 
   2  -9   6      140.35      138.97      3.86 o 
   3  -9   6       92.70       90.34      3.30 o 
   4  -9   6       71.36       63.32      3.71 o 
   5  -9   6       44.80       40.12      2.80 o 
   6  -9   6        4.56        4.76      2.00 o 
   7  -9   6       34.18       38.19      6.15 o 
   8  -9   6        1.23       -1.38      2.25 o 
   9  -9   6        0.86        2.61      2.77 o 
  10  -9   6       22.46       31.92      6.16 o 
  -6  -8   6       19.22       27.03      5.76 o 
  -5  -8   6        9.48       15.05      4.50 o 
  -4  -8   6       24.54       29.57      5.86 o 
  -3  -8   6       56.19       76.75      4.93 o 
  -2  -8   6       16.16       16.19      3.02 o 
  -1  -8   6      497.71      479.99     10.12 o 
   0  -8   6      337.43      318.15      6.67 o 
   1  -8   6       36.65       34.17      1.75 o 
   2  -8   6       80.89       72.46      2.73 o 
   3  -8   6       16.42       17.95      2.43 o 
   4  -8   6       22.30       23.50      2.11 o 
   5  -8   6       13.47       14.13      1.60 o 
   6  -8   6        3.65        0.96      1.33 o 
   7  -8   6        0.08        0.63      2.16 o 
   8  -8   6       12.94       12.97      3.38 o 
   9  -8   6        2.45        2.06      2.98 o 
  10  -8   6        0.01        0.13      3.20 o 
  -7  -7   6        6.05        1.80      3.25 o 
  -6  -7   6       56.61       67.84      8.07 o 
  -4  -7   6        2.84        4.46      2.57 o 
  -3  -7   6      112.87      106.05      5.37 o 
  -2  -7   6      106.38      103.74     10.61 o 
  -1  -7   6      100.14       93.78      3.57 o 
   0  -7   6     1389.07     1324.16     18.61 o 
   1  -7   6      105.94      113.00      3.27 o 
   2  -7   6       24.19       32.18      1.95 o 
   3  -7   6      842.42      822.61     11.84 o 
   4  -7   6      638.73      601.18      8.91 o 
   5  -7   6       32.09       29.93      2.53 o 
   6  -7   6      200.16      192.96      7.85 o 
   7  -7   6        0.05        1.07      1.73 o 
   8  -7   6        0.20        2.09      2.07 o 
   9  -7   6        8.55       11.31      2.93 o 
  10  -7   6       19.28       15.15      2.64 o 
  -7  -6   6        0.87        1.36      2.81 o 
  -6  -6   6       16.69       17.71      4.52 o 
  -5  -6   6        9.03        0.49      1.34 o 
  -4  -6   6      475.55      450.90     11.83 o 
  -3  -6   6       38.58       32.31      3.48 o 
  -2  -6   6      257.36      264.38      6.48 o 
  -1  -6   6       54.83       62.76      3.20 o 
   0  -6   6      901.77      880.04     11.24 o 
   1  -6   6       87.13       85.87      2.35 o 
   2  -6   6        0.20        0.29      0.58 o 
   3  -6   6       29.35       29.48      1.68 o 
   4  -6   6       96.56       87.93      2.76 o 
   5  -6   6       84.27       86.46      5.42 o 
   6  -6   6      339.72      364.64     10.97 o 
   7  -6   6      287.82      253.64     11.62 o 
   8  -6   6       27.86       25.60      3.49 o 
   9  -6   6       38.79       35.68      5.07 o 
  10  -6   6        0.89        0.35      2.00 o 
  -9  -5   6        2.01        8.82      4.21 o 
  -8  -5   6       23.27       29.96      5.78 o 
  -7  -5   6       14.40        7.71      3.51 o 
  -6  -5   6       41.99       41.90      6.03 o 
  -5  -5   6        3.66        2.88      3.17 o 
  -4  -5   6        2.88        3.91      1.70 o 
  -3  -5   6     1418.25     1328.94     27.86 o 
  -2  -5   6      920.57      870.28     12.39 o 
  -1  -5   6      619.32      576.56      8.97 o 
   0  -5   6      137.19      114.33      2.27 o 
   1  -5   6       44.37       63.33      2.85 o 
   2  -5   6       41.88       39.17      1.93 o 
   3  -5   6       78.22       87.33      2.27 o 
   4  -5   6        4.23        2.48      1.03 o 
   5  -5   6      348.48      333.92      9.71 o 
   6  -5   6       79.77       73.92      7.27 o 
   7  -5   6       13.96       17.51      2.67 o 
   8  -5   6       15.94       21.23      3.74 o 
   9  -5   6        0.01        0.00      1.58 o 
  10  -5   6       33.05       35.66      5.29 o 
  -9  -4   6        0.54        1.19      3.38 o 
  -8  -4   6       36.34       37.49      6.16 o 
  -7  -4   6      299.95      300.50     14.34 o 
  -6  -4   6        7.81       10.70      3.50 o 
  -5  -4   6       72.65       88.19      8.89 o 
  -4  -4   6      527.99      533.99     13.19 o 
  -3  -4   6      343.34      362.40      8.30 o 
  -2  -4   6      395.32      408.50      7.88 o 
  -1  -4   6      892.34      942.82     11.49 o 
   0  -4   6       98.24       97.34      1.94 o 
   1  -4   6      250.76      283.31      3.76 o 
   2  -4   6       72.42       77.52      1.86 o 
   3  -4   6       23.36       36.06      2.17 o 
   4  -4   6       38.02       46.65      3.51 o 
   5  -4   6        2.83        1.05      1.34 o 
   6  -4   6      126.93      116.63      5.55 o 
   7  -4   6       44.81       41.03      4.50 o 
   8  -4   6      165.25      151.07     12.61 o 
   9  -4   6        0.01       -0.56      2.16 o 
  10  -4   6        0.85       -0.02      2.90 o 
 -10  -3   6        4.85        2.49      3.83 o 
  -9  -3   6        1.05        1.69      3.24 o 
  -8  -3   6       10.71       11.41      3.97 o 
  -7  -3   6       11.44       10.59      3.67 o 
  -6  -3   6       52.93       51.50      2.52 o 
  -5  -3   6        1.11        0.60      1.34 o 
  -4  -3   6      143.35      137.22      9.35 o 
  -3  -3   6       44.29       59.10      2.37 o 
  -2  -3   6      877.35      821.02     13.46 o 
  -1  -3   6      611.75      727.91      9.15 o 
   0  -3   6      158.93      145.94      2.65 o 
   1  -3   6       95.40       91.51      1.97 o 
   2  -3   6       62.31       65.81      1.50 o 
   3  -3   6       37.09       35.33      2.71 o 
   4  -3   6       73.60       60.93      2.68 o 
   5  -3   6      123.56      101.85     11.97 o 
   6  -3   6      575.23      521.84     22.57 o 
   7  -3   6        0.77        1.26      2.61 o 
   8  -3   6        2.84        3.49      2.19 o 
   9  -3   6       39.84       49.96      8.51 o 
  10  -3   6       33.79       44.12      8.75 o 
 -10  -2   6       13.09       11.05      4.76 o 
  -9  -2   6       20.40       20.17      5.16 o 
  -8  -2   6        1.41       -0.33      2.33 o 
  -6  -2   6       47.55       51.86      3.56 o 
  -5  -2   6       43.90       43.32      3.58 o 
  -4  -2   6        0.59        0.77      0.61 o 
  -3  -2   6      167.46      184.35      4.34 o 
  -2  -2   6      940.42      970.31     11.56 o 
  -1  -2   6     2943.55     3359.64     42.11 o 
   0  -2   6     3094.79     3465.89     51.44 o 
   1  -2   6      114.11      117.17      2.04 o 
   2  -2   6      182.35      217.86      3.31 o 
   3  -2   6      261.57      260.44      9.55 o 
   4  -2   6       66.66       58.74      3.00 o 
   5  -2   6      736.63      697.48     18.99 o 
   6  -2   6      163.38      190.22      6.30 o 
   7  -2   6        1.44        0.22      1.55 o 
   8  -2   6       95.73       91.19      5.93 o 
   9  -2   6        0.26        2.01      2.15 o 
  10  -2   6       11.30       14.93      3.58 o 
 -10  -1   6        6.55        4.67      2.94 o 
  -9  -1   6        2.72        3.95      3.62 o 
  -8  -1   6       24.01       29.00      5.35 o 
  -7  -1   6      190.76      215.17     12.07 o 
  -6  -1   6       26.96       33.06      3.33 o 
  -5  -1   6       39.78       43.04      2.35 o 
  -4  -1   6      148.28      146.55      3.84 o 
  -3  -1   6     1481.30     1494.40     19.33 o 
  -2  -1   6      887.27      911.22     11.00 o 
  -1  -1   6     1084.00     1132.09     12.06 o 
   0  -1   6      166.57      162.11      2.47 o 
   1  -1   6       50.98       38.68      1.38 o 
   2  -1   6       33.54       48.40      1.99 o 
   3  -1   6      225.38      267.39      6.71 o 
   4  -1   6       92.98       87.05     10.65 o 
   5  -1   6      172.15      173.80      5.15 o 
   6  -1   6       46.25       52.59      4.25 o 
   7  -1   6       18.04       20.20      2.89 o 
   8  -1   6        5.72        9.21      2.44 o 
   9  -1   6        8.36       11.22      2.91 o 
  10  -1   6        2.17        3.70      2.54 o 
 -11   0   6       13.49       11.52      5.04 o 
 -10   0   6       31.41       26.98      6.02 o 
  -9   0   6       47.35       55.30      7.62 o 
  -8   0   6      288.61      283.37     16.64 o 
  -7   0   6      756.35      736.75     17.60 o 
  -6   0   6      124.20      116.43      8.34 o 
  -5   0   6      181.95      193.32      7.13 o 
  -4   0   6      736.91      778.39     13.07 o 
  -3   0   6     2376.50     2599.57     26.60 o 
  -2   0   6       87.27       83.31      2.29 o 
  -1   0   6     1878.37     1943.77     19.80 o 
   0   0   6      392.78      467.99      6.43 o 
   1   0   6       80.06      101.04      2.83 o 
   2   0   6      413.62      484.45      9.12 o 
   3   0   6       16.09        9.59      1.28 o 
   4   0   6       84.05       82.69      2.80 o 
   5   0   6        0.65        0.63      0.81 o 
   6   0   6      117.80      105.30      5.02 o 
   7   0   6       70.96       75.64      4.73 o 
   8   0   6        0.33       -0.04      1.82 o 
   9   0   6       16.57       24.93      3.62 o 
  10   0   6        2.68        3.64      2.53 o 
 -11   1   6        2.37        2.64      4.16 o 
 -10   1   6       26.31       23.29      6.07 o 
  -9   1   6       11.88       13.07      2.73 o 
  -8   1   6       65.39       66.82      5.92 o 
  -7   1   6      221.46      217.34     12.42 o 
  -6   1   6       17.46       21.24      2.04 o 
  -5   1   6      184.31      211.58      4.46 o 
  -4   1   6       72.68       63.39      1.85 o 
  -3   1   6      709.33      735.87      8.71 o 
  -2   1   6      358.20      341.73      5.02 o 
  -1   1   6      275.59      281.60      3.92 o 
   0   1   6       13.87       30.52      2.45 o 
   1   1   6      591.28      523.50      9.78 o 
   2   1   6      326.87      336.63      5.85 o 
   3   1   6      597.95      583.94      9.25 o 
   4   1   6      219.66      211.64      4.42 o 
   5   1   6      923.03      855.56     15.18 o 
   6   1   6      365.65      345.88     12.31 o 
   7   1   6        2.09        0.22      3.70 o 
   8   1   6       49.74       45.60      4.14 o 
   9   1   6       42.34       44.01      4.38 o 
 -11   2   6       19.70        6.16      4.99 o 
 -10   2   6       48.51       52.29      4.86 o 
  -9   2   6      152.77      153.60      8.26 o 
  -8   2   6      204.28      203.18      6.01 o 
  -7   2   6       96.84       99.51      4.07 o 
  -6   2   6       23.15       28.22      2.02 o 
  -5   2   6       18.20       26.82      1.41 o 
  -4   2   6      115.62      125.49      2.84 o 
  -3   2   6       69.51       82.24      2.08 o 
  -2   2   6      204.61      220.49      3.61 o 
  -1   2   6      213.27      232.92      3.86 o 
   0   2   6       88.72       98.63      3.15 o 
   1   2   6     2014.45     2050.34     53.31 o 
   2   2   6      278.42      295.73      4.66 o 
   3   2   6      141.25      165.66      3.92 o 
   4   2   6       77.77       83.86      2.56 o 
   5   2   6     1243.21     1288.89     21.33 o 
   6   2   6      247.39      256.08      6.13 o 
   7   2   6       38.37       36.67      3.30 o 
   8   2   6       60.36       54.84      6.60 o 
   9   2   6        2.34        4.51      4.41 o 
 -11   3   6        0.34        3.30      5.18 o 
 -10   3   6       69.88       76.47     11.76 o 
  -9   3   6       41.57       45.82      3.72 o 
  -8   3   6      110.17      115.99      4.79 o 
  -7   3   6       48.02       47.03      3.78 o 
  -6   3   6       47.15       44.48      2.57 o 
  -5   3   6      355.57      355.84      4.94 o 
  -4   3   6       32.01       45.94      1.85 o 
  -3   3   6      360.57      320.54      4.25 o 
  -2   3   6      339.30      416.09      5.46 o 
  -1   3   6     1013.80     1023.37     14.62 o 
   0   3   6     1713.38     1741.09     97.69 o 
   1   3   6      445.46      446.88      9.95 o 
   2   3   6       54.03       54.72      2.56 o 
   3   3   6      900.90      924.93     13.59 o 
   4   3   6      477.48      443.74      8.72 o 
   5   3   6       16.05       11.90      1.75 o 
   6   3   6       59.69       47.45      2.40 o 
   7   3   6       34.12       32.41      2.95 o 
   8   3   6        1.39        2.26      1.72 o 
 -11   4   6        9.16        7.11      3.21 o 
 -10   4   6        7.28        2.59      2.02 o 
  -9   4   6        0.42        0.71      2.12 o 
  -8   4   6       29.37       29.52      2.53 o 
  -7   4   6       13.07       14.19      1.80 o 
  -6   4   6       21.61       25.34      1.73 o 
  -5   4   6       38.11       42.87      2.05 o 
  -4   4   6     1023.20     1088.11     11.25 o 
  -3   4   6        2.52        0.73      0.66 o 
  -2   4   6       35.21       49.94      1.85 o 
  -1   4   6     2608.25     2610.37     40.63 o 
   0   4   6       74.53       77.33      3.58 o 
   1   4   6      431.16      413.97      7.96 o 
   2   4   6      186.47      172.85      5.35 o 
   3   4   6      717.27      760.47     15.91 o 
   4   4   6      197.92      195.54      6.39 o 
   5   4   6      233.00      242.17      5.67 o 
   6   4   6        2.54        3.08      1.63 o 
   7   4   6        5.72        2.32      3.47 o 
   8   4   6       19.27       14.62      5.43 o 
 -11   5   6        0.02        0.49      2.11 o 
 -10   5   6       35.27       31.10      4.30 o 
  -9   5   6       89.82       81.00      4.22 o 
  -8   5   6      140.22      148.91      4.70 o 
  -7   5   6       45.56       47.51      2.47 o 
  -6   5   6      127.02      121.09      2.85 o 
  -5   5   6      113.22      123.32      2.91 o 
  -4   5   6       39.66       47.94      1.85 o 
  -3   5   6        7.74        3.02      0.71 o 
  -2   5   6       73.05       78.27      2.03 o 
  -1   5   6        5.22        8.95      1.53 o 
   0   5   6      212.17      209.47      5.44 o 
   1   5   6        2.32        3.84      0.97 o 
   2   5   6        6.97        9.56      1.74 o 
   3   5   6       59.83       62.38      5.01 o 
   4   5   6       20.37       24.68      3.29 o 
   5   5   6        4.21        2.31      1.25 o 
   6   5   6      172.72      190.85      7.80 o 
 -11   6   6        3.63        3.46      2.31 o 
 -10   6   6       86.01       88.90      4.76 o 
  -9   6   6      122.76      122.62      4.76 o 
  -8   6   6       57.57       65.50      3.78 o 
  -7   6   6       10.67       10.83      1.52 o 
  -6   6   6      161.19      153.78      3.43 o 
  -5   6   6        0.49        1.73      1.33 o 
  -4   6   6      895.94      920.63     10.62 o 
  -3   6   6       10.29       11.60      1.25 o 
  -2   6   6      384.99      392.43      7.66 o 
  -1   6   6       37.56       34.82      2.75 o 
   0   6   6      682.84      642.88     12.30 o 
   1   6   6        0.53        0.52      0.67 o 
   2   6   6        1.81        0.81      1.37 o 
   3   6   6        2.93        3.16      1.51 o 
   4   6   6        8.04        6.39      1.60 o 
   5   6   6       26.10       33.08      2.69 o 
   6   6   6       13.24       14.26      1.88 o 
 -11   7   6        0.40        0.09      1.78 o 
 -10   7   6        0.06        0.27      1.75 o 
  -9   7   6       24.40       25.38      2.74 o 
  -8   7   6        0.51        0.32      1.11 o 
  -7   7   6        0.12        0.03      0.96 o 
  -6   7   6       38.14       39.35      2.50 o 
  -5   7   6      652.23      614.90      8.15 o 
  -4   7   6        1.07       -0.18      0.92 o 
  -3   7   6      115.02      119.03      4.74 o 
  -2   7   6       84.20       81.55      3.46 o 
  -1   7   6       78.20       87.18      5.02 o 
   0   7   6       14.99        9.65      1.69 o 
   1   7   6       16.79       16.30      7.55 o 
   2   7   6      102.80       86.00      4.58 o 
   3   7   6       93.98       97.39      5.23 o 
   4   7   6       32.77       42.64      3.41 o 
   5   7   6        9.85       10.27      2.74 o 
   6   7   6       43.21       39.33      3.07 o 
 -11   8   6        0.18       -0.09      3.70 o 
 -10   8   6        5.98        5.27      2.26 o 
  -9   8   6        0.86        2.97      1.93 o 
  -8   8   6        0.02       -0.23      1.28 o 
  -7   8   6        2.97        3.67      1.25 o 
  -6   8   6        1.83        3.26      1.39 o 
  -5   8   6       15.51       16.04      1.79 o 
  -4   8   6       25.31       25.94      1.93 o 
  -3   8   6       36.71       41.28      3.01 o 
  -2   8   6      383.55      390.93      9.86 o 
  -1   8   6       79.95       94.81      4.25 o 
   0   8   6       39.82       39.51      2.99 o 
   1   8   6        0.62        2.08      2.25 o 
   2   8   6       74.72       97.99      5.20 o 
   3   8   6       32.15       36.63      3.66 o 
   4   8   6        1.28        0.29      1.74 o 
   5   8   6       29.13       33.39      4.92 o 
 -10   9   6        3.70       -1.94      1.79 o 
  -9   9   6       35.07       35.02      3.59 o 
  -8   9   6       14.61       21.10      2.37 o 
  -7   9   6       20.08       21.37      2.41 o 
  -6   9   6       20.40       15.90      2.41 o 
  -5   9   6       36.53       38.49      2.77 o 
  -4   9   6       20.49       17.69      2.43 o 
  -3   9   6        3.41        4.90      1.70 o 
  -2   9   6      136.25      132.30      5.56 o 
  -1   9   6        0.19        1.58      1.61 o 
   0   9   6       52.12       48.58      3.41 o 
   1   9   6        0.16        0.96      3.02 o 
   2   9   6       20.42       13.46      2.89 o 
   3   9   6        1.52        2.31      2.06 o 
   4   9   6        1.31        3.05      2.22 o 
 -10  10   6        8.29        7.48      2.42 o 
  -9  10   6        0.69        2.21      1.43 o 
  -8  10   6        1.31       -1.58      1.92 o 
  -7  10   6        5.38        5.99      1.67 o 
  -6  10   6        0.57       -0.63      2.73 o 
  -5  10   6       10.49       10.29      3.06 o 
  -4  10   6       54.00       53.08      3.90 o 
  -3  10   6       17.48       18.87      2.58 o 
  -2  10   6      117.19      125.43      7.26 o 
  -1  10   6       81.45       79.66      4.68 o 
   0  10   6        9.45       10.39      2.00 o 
   1  10   6       77.38       65.07      5.68 o 
   2  10   6       35.44       36.74      4.28 o 
   3  10   6        0.00        1.02      2.20 o 
  -9  11   6        0.11        1.45      2.41 o 
  -8  11   6        0.09       -0.77      1.54 o 
  -7  11   6        2.69        5.75      1.65 o 
  -6  11   6       15.15       26.20      5.94 o 
  -5  11   6        6.77        8.33      3.16 o 
  -4  11   6        8.50        6.86      2.80 o 
  -3  11   6       61.28       61.70      5.38 o 
  -2  11   6        0.13        2.54      2.11 o 
  -1  11   6        8.44        7.65      2.32 o 
   0  11   6        4.91        6.21      3.02 o 
   1  11   6        9.30       11.73      3.89 o 
  -8  12   6       12.79       16.35      2.47 o 
  -7  12   6        9.10        6.92      2.43 o 
  -6  12   6        7.01        3.76      6.59 o 
  -5  12   6       33.59       31.26      4.88 o 
  -4  12   6       12.57        6.34      3.24 o 
  -3  12   6        6.43        7.01      2.71 o 
  -2  12   6        6.51        8.85      2.65 o 
  -1  12   6        1.07        0.10      1.82 o 
   0  12   6        9.72       10.83      3.57 o 
  -5  13   6        8.98        9.93      4.10 o 
  -4  13   6       13.99       10.29      2.75 o 
  -3  13   6       25.95       30.57      4.21 o 
   1 -13   7        3.95        1.22      3.21 o 
   2 -13   7       61.57       74.03      5.16 o 
   3 -13   7        7.48       10.18      2.82 o 
   4 -13   7       23.90       22.14      3.29 o 
   5 -13   7       33.13       32.92      3.60 o 
   6 -13   7       29.06       36.47      4.43 o 
  -2 -12   7        0.63       -0.11      2.35 o 
  -1 -12   7       34.03       36.56      3.65 o 
   0 -12   7        6.10       13.32      4.89 o 
   1 -12   7       11.19       11.98      2.25 o 
   2 -12   7       18.86       13.40      2.85 o 
   3 -12   7       14.42       15.30      2.64 o 
   4 -12   7       21.29       21.76      3.01 o 
   5 -12   7       16.95       19.35      2.59 o 
   6 -12   7        2.64        1.92      2.47 o 
   7 -12   7        7.40        6.21      2.71 o 
  -3 -11   7        0.83        0.42      1.84 o 
  -2 -11   7       22.40       22.56      4.13 o 
  -1 -11   7       61.73       54.26      4.23 o 
   0 -11   7       14.72       15.38      2.63 o 
   1 -11   7       22.57       27.97      2.75 o 
   2 -11   7      196.08      196.44      6.82 o 
   3 -11   7        1.72        1.42      1.64 o 
   4 -11   7        1.56        1.80      1.44 o 
   5 -11   7        0.20        0.11      1.52 o 
   6 -11   7       28.09       29.16      3.80 o 
   7 -11   7        0.31       -0.80      2.80 o 
   8 -11   7        0.04        2.85      3.57 o 
  -4 -10   7        0.28       -0.47      3.79 o 
  -3 -10   7      133.47      128.86      6.31 o 
  -2 -10   7        6.47        0.95      2.28 o 
  -1 -10   7        2.36        2.81      1.71 o 
   0 -10   7      143.13      129.12      7.80 o 
   1 -10   7      115.76      122.31      4.53 o 
   2 -10   7       16.65        9.03      1.77 o 
   3 -10   7      305.11      320.21      8.07 o 
   4 -10   7        0.01        0.25      1.13 o 
   5 -10   7       37.18       38.28      2.95 o 
   6 -10   7       98.82       94.20      5.20 o 
   7 -10   7       15.87        9.75      4.08 o 
   8 -10   7       22.77       19.87      5.05 o 
   9 -10   7       77.30       93.91     10.13 o 
  -5  -9   7        0.94        3.04      4.32 o 
  -4  -9   7       11.62       19.64      5.66 o 
  -3  -9   7        0.10       -0.13      1.90 o 
  -2  -9   7       50.32       54.10      5.40 o 
  -1  -9   7       68.52       57.81      8.15 o 
   0  -9   7       19.14       19.76      2.45 o 
   1  -9   7       35.78       38.92      2.83 o 
   2  -9   7      124.79      105.80      3.32 o 
   3  -9   7        3.48        3.78      1.26 o 
   4  -9   7      241.42      244.80      7.84 o 
   5  -9   7       17.38       19.86      2.18 o 
   6  -9   7       13.70       14.06      2.57 o 
   7  -9   7        8.19        9.47      3.64 o 
   8  -9   7       58.07       61.74      6.25 o 
   9  -9   7        2.55        1.44      2.50 o 
  -6  -8   7       34.41       28.37      6.23 o 
  -5  -8   7       27.16       21.23      5.60 o 
  -4  -8   7       78.56       78.20      4.63 o 
  -3  -8   7       96.81       95.75      5.90 o 
  -2  -8   7       47.94       50.45      4.03 o 
  -1  -8   7       86.07       71.39      4.68 o 
   0  -8   7        4.79        6.44      1.46 o 
   1  -8   7       24.17       36.19      2.02 o 
   2  -8   7      417.68      389.11      6.74 o 
   3  -8   7       33.04       30.31      2.27 o 
   4  -8   7        1.01        2.48      1.48 o 
   5  -8   7        7.62        8.89      2.17 o 
   6  -8   7      244.59      231.98      9.13 o 
   7  -8   7      178.64      185.15      8.38 o 
   8  -8   7        4.48        4.55      2.64 o 
   9  -8   7        0.15        2.74      2.93 o 
  10  -8   7       12.13       13.36      4.68 o 
  -7  -7   7        0.14        1.39      3.15 o 
  -6  -7   7       13.91       16.46      4.63 o 
  -5  -7   7       48.50       37.81      6.61 o 
  -4  -7   7      102.23       96.15      5.76 o 
  -3  -7   7        7.43       14.49      5.27 o 
  -2  -7   7      199.39      207.08     13.38 o 
  -1  -7   7      867.71      836.62     12.93 o 
   0  -7   7      278.44      265.21      5.82 o 
   1  -7   7     1388.71     1325.70     16.58 o 
   2  -7   7     1945.42     1847.82     22.26 o 
   3  -7   7      562.02      545.56      8.40 o 
   4  -7   7        2.59        3.29      1.37 o 
   5  -7   7        0.83        1.24      1.19 o 
   6  -7   7        4.25        5.36      2.27 o 
   7  -7   7        8.08        9.65      3.01 o 
   8  -7   7       31.52       26.31      6.30 o 
   9  -7   7       10.32        7.23      2.58 o 
  10  -7   7       35.82       35.27      3.97 o 
  -8  -6   7        5.44        6.83      3.95 o 
  -7  -6   7        2.34        5.69      3.66 o 
  -6  -6   7        2.17        1.45      3.03 o 
  -5  -6   7       36.43       43.16      3.03 o 
  -4  -6   7       57.62       44.45      6.35 o 
  -3  -6   7       91.32       79.70      5.74 o 
  -2  -6   7        7.03        5.70      1.38 o 
  -1  -6   7      205.76      183.31      4.46 o 
   0  -6   7        0.13        1.44      0.72 o 
   1  -6   7      256.92      271.99      4.19 o 
   2  -6   7        2.01        3.58      0.92 o 
   3  -6   7     1756.23     1733.46     20.80 o 
   4  -6   7        5.76        4.42      1.47 o 
   5  -6   7     1780.79     1770.89     35.69 o 
   6  -6   7        2.16        2.53      3.80 o 
   7  -6   7        7.87        6.70      2.15 o 
   8  -6   7       46.36       51.25      4.04 o 
   9  -6   7       95.03      113.86      8.20 o 
  10  -6   7       24.15       26.62      3.39 o 
  -9  -5   7        7.37       10.10      4.54 o 
  -8  -5   7       31.18       47.16      7.40 o 
  -7  -5   7       87.26       28.29      5.40 o 
  -6  -5   7       20.08       25.42      5.11 o 
  -5  -5   7      288.22      269.51      8.46 o 
  -4  -5   7      439.02      440.44     12.26 o 
  -3  -5   7       22.26       18.46      3.88 o 
  -2  -5   7       31.29       45.90      2.36 o 
  -1  -5   7      967.90      959.58     12.02 o 
   0  -5   7      577.16      598.14      9.98 o 
   1  -5   7     1562.47     1662.06     17.12 o 
   2  -5   7       72.75       68.51      1.88 o 
   3  -5   7      330.00      309.63      4.81 o 
   4  -5   7        3.92        1.16      1.13 o 
   5  -5   7       28.91       30.04      2.81 o 
   6  -5   7       25.91       25.04      2.55 o 
   7  -5   7        2.27        0.51      1.44 o 
   8  -5   7        1.79        2.35      2.45 o 
   9  -5   7        0.39        1.17      2.29 o 
  10  -5   7       44.11       52.88      6.30 o 
  -9  -4   7        2.82        3.89      3.76 o 
  -8  -4   7       25.36       28.67      5.78 o 
  -7  -4   7       33.68        9.48      3.29 o 
  -6  -4   7      587.94      600.76     14.13 o 
  -5  -4   7      144.63      146.64      9.66 o 
  -4  -4   7     1409.93     1336.62     28.32 o 
  -3  -4   7     1102.58     1116.90     15.41 o 
  -2  -4   7        0.96        1.92      0.95 o 
  -1  -4   7        0.02        0.11      0.48 o 
   0  -4   7     1629.41     1622.40     16.24 o 
   1  -4   7       33.99       22.06      1.14 o 
   2  -4   7     1786.55     1812.99     18.00 o 
   3  -4   7      611.28      600.16     11.77 o 
   4  -4   7      136.01      138.38      4.63 o 
   5  -4   7      488.52      497.03     10.06 o 
   6  -4   7      126.14      121.62      6.25 o 
   7  -4   7       72.17       69.53     11.73 o 
   8  -4   7      131.40      123.87      7.12 o 
   9  -4   7        0.09        1.48      2.34 o 
  10  -4   7       15.67       12.94      3.69 o 
 -10  -3   7        5.68       10.98      4.89 o 
  -9  -3   7        4.78        7.11      3.63 o 
  -8  -3   7        9.94        6.46      3.00 o 
  -7  -3   7        0.07        2.79      2.82 o 
  -6  -3   7      120.67      113.99      5.32 o 
  -5  -3   7       43.29       45.14      3.97 o 
  -4  -3   7      112.74      122.88     10.01 o 
  -3  -3   7      919.30      932.73     15.33 o 
  -2  -3   7      629.27      628.99      8.16 o 
  -1  -3   7       12.20        8.91      0.84 o 
   0  -3   7        2.32        1.97      0.48 o 
   1  -3   7     2609.85     2682.04     24.17 o 
   2  -3   7     1023.49     1001.44     10.50 o 
   3  -3   7      922.17      900.81     13.71 o 
   4  -3   7      526.16      501.70      8.14 o 
   5  -3   7        1.37        0.01      1.41 o 
   6  -3   7      314.81      286.69     10.76 o 
   7  -3   7      223.46      233.27      9.26 o 
   8  -3   7       28.68       32.00      4.21 o 
   9  -3   7       82.89       79.07      8.99 o 
  10  -3   7       51.99       45.25      8.87 o 
 -10  -2   7       16.14        7.53      3.91 o 
  -9  -2   7       14.18       24.69      5.52 o 
  -8  -2   7       12.19       19.18      4.89 o 
  -7  -2   7       90.95       93.24      4.74 o 
  -6  -2   7      349.29      358.55     10.51 o 
  -5  -2   7        6.67        4.32      1.71 o 
  -4  -2   7        2.59        0.89      0.88 o 
  -3  -2   7      116.89      124.88      3.10 o 
  -2  -2   7     2009.69     2081.35     27.09 o 
  -1  -2   7        1.81        3.21      0.62 o 
   0  -2   7     6632.93     7249.98     73.05 o 
   1  -2   7      735.99      863.17      9.14 o 
   2  -2   7      165.63      157.41      3.42 o 
   3  -2   7       94.68       86.36      4.53 o 
   4  -2   7       77.99       68.25      3.42 o 
   5  -2   7       26.81       28.55      3.27 o 
   6  -2   7        9.45        4.42      1.58 o 
   7  -2   7      237.86      232.14      8.97 o 
   8  -2   7       14.20       13.60      3.08 o 
   9  -2   7       23.56       25.99      4.16 o 
  10  -2   7        2.60        1.88      4.32 o 
 -10  -1   7        0.08        0.87      3.54 o 
  -9  -1   7        2.76        0.85      3.00 o 
  -8  -1   7      243.43      234.28      7.84 o 
  -7  -1   7      411.16      398.86     11.52 o 
  -6  -1   7      176.08      164.36      6.69 o 
  -5  -1   7     1416.10     1396.65     21.87 o 
  -4  -1   7       16.68       18.67      1.44 o 
  -3  -1   7      147.27      149.60      2.95 o 
  -2  -1   7      985.66     1007.36     11.78 o 
  -1  -1   7     1810.00     1935.46     25.30 o 
   0  -1   7      183.47      172.46      2.70 o 
   1  -1   7     2539.56     2567.49     26.88 o 
   2  -1   7       79.80      103.48      3.03 o 
   3  -1   7      365.45      344.37      7.75 o 
   4  -1   7      152.34       99.56      6.21 o 
   5  -1   7       74.48       84.28      3.83 o 
   6  -1   7       32.43       27.79      3.29 o 
   7  -1   7      166.35      178.89      7.58 o 
   8  -1   7        1.20       -2.25      1.71 o 
   9  -1   7       14.83       12.12      3.12 o 
  10  -1   7       12.72       13.98      3.56 o 
 -11   0   7        0.19       -1.29      3.86 o 
 -10   0   7        0.32        0.16      3.60 o 
  -9   0   7       18.10       16.15      3.26 o 
  -8   0   7        0.04        1.38      1.83 o 
  -7   0   7        5.35        8.37      2.41 o 
  -6   0   7      364.24      368.13      7.91 o 
  -5   0   7      375.44      395.09      6.89 o 
  -4   0   7     2314.85     2381.27     26.67 o 
  -3   0   7      358.18      344.79      5.28 o 
  -2   0   7      262.81      262.49      4.02 o 
  -1   0   7      208.08      184.36      3.19 o 
   0   0   7     1014.72     1053.01     14.21 o 
   1   0   7        1.03        2.72      1.69 o 
   2   0   7      980.36      930.07     25.68 o 
   3   0   7      384.68      333.19     33.02 o 
   4   0   7      123.95      106.93      3.80 o 
   5   0   7        9.82       11.13      1.64 o 
   6   0   7        6.40        3.02      1.47 o 
   7   0   7        0.13       -0.80      3.14 o 
   8   0   7      268.67      290.87     10.26 o 
   9   0   7        3.17        3.21      2.45 o 
 -11   1   7        0.23        3.20      4.36 o 
 -10   1   7       52.08       56.93      7.91 o 
  -9   1   7       11.73       11.05      3.90 o 
  -8   1   7      282.06      280.34      9.97 o 
  -7   1   7       82.52       84.49      3.94 o 
  -6   1   7      765.06      778.96     11.95 o 
  -5   1   7       30.79       27.44      1.99 o 
  -4   1   7      175.17      167.07      3.37 o 
  -3   1   7      154.73      157.36      3.02 o 
  -2   1   7      152.97      163.57      3.96 o 
  -1   1   7      302.56      325.58      4.48 o 
   0   1   7      543.37      592.13     11.07 o 
   1   1   7       55.32       40.56      2.04 o 
   2   1   7       60.30       71.76      4.33 o 
   3   1   7      805.65      871.08     15.46 o 
   4   1   7       15.12       13.53      1.64 o 
   5   1   7       67.02       60.66      3.04 o 
   6   1   7        1.59        6.48      1.46 o 
   7   1   7      316.46      300.52      9.89 o 
   8   1   7       30.32       19.09      3.16 o 
   9   1   7       26.31       32.29      4.15 o 
 -11   2   7       66.73       66.18      9.79 o 
 -10   2   7        1.14        0.50      2.21 o 
  -9   2   7      166.69      181.17      8.41 o 
  -8   2   7       21.09       24.33      3.15 o 
  -7   2   7      240.06      245.41      6.71 o 
  -6   2   7      296.75      311.61      6.31 o 
  -5   2   7       45.02       44.13      1.95 o 
  -4   2   7       74.76       73.81      2.17 o 
  -3   2   7      331.22      296.95      4.30 o 
  -2   2   7      187.92      169.08      2.85 o 
  -1   2   7      480.09      476.56      6.79 o 
   0   2   7     1215.18     1198.98     19.98 o 
   1   2   7      512.12      518.78      9.78 o 
   2   2   7      393.92      423.67      8.37 o 
   3   2   7       57.83       57.45      2.78 o 
   4   2   7       86.14       71.67      3.17 o 
   5   2   7       41.34       40.74      2.69 o 
   6   2   7       13.86       15.50      1.90 o 
   7   2   7      142.09      130.25      7.68 o 
   8   2   7        1.52        0.88      1.85 o 
 -11   3   7       57.34       52.07      5.57 o 
 -10   3   7       22.94       24.48      3.13 o 
  -9   3   7        0.73        1.67      1.75 o 
  -8   3   7        3.78        3.07      1.77 o 
  -7   3   7       45.68       42.87      2.76 o 
  -6   3   7      172.22      171.03      3.61 o 
  -5   3   7      845.30      824.46     10.28 o 
  -4   3   7     1144.05     1267.13     13.57 o 
  -3   3   7        9.85        6.38      1.06 o 
  -2   3   7      238.74      221.63      3.35 o 
  -1   3   7       34.92       21.92      1.75 o 
   0   3   7      655.32      673.70     13.28 o 
   1   3   7     1156.92     1049.60     96.88 o 
   2   3   7       61.85       62.34      3.25 o 
   3   3   7     1847.99     1810.24     29.15 o 
   4   3   7      642.64      696.05     16.66 o 
   5   3   7        3.35        8.37      1.53 o 
   6   3   7      151.75      163.48      4.94 o 
   7   3   7      118.93      121.47      4.36 o 
   8   3   7       26.76       25.70      3.18 o 
 -11   4   7        0.26        1.90      2.21 o 
 -10   4   7        2.51        2.25      1.66 o 
  -9   4   7       88.57       85.66      5.16 o 
  -8   4   7       50.55       51.47      3.27 o 
  -7   4   7      333.99      328.56      8.27 o 
  -6   4   7      277.19      241.89      4.03 o 
  -5   4   7        1.78        2.16      0.90 o 
  -4   4   7      138.80      129.34      2.71 o 
  -3   4   7       45.64       44.46      1.78 o 
  -2   4   7      669.49      606.02      8.55 o 
  -1   4   7      337.89      368.23      8.21 o 
   0   4   7      210.34      190.22      9.52 o 
   1   4   7       18.74        7.40      4.31 o 
   2   4   7      288.89      308.05      8.38 o 
   3   4   7      147.36      148.01      7.04 o 
   4   4   7        0.13       -0.12      1.14 o 
   5   4   7       47.82       42.42      2.65 o 
   6   4   7        2.17        2.88      1.36 o 
   7   4   7        0.51       -0.10      1.27 o 
 -11   5   7        3.58        4.29      2.36 o 
 -10   5   7       63.54       61.13      4.66 o 
  -9   5   7       11.03       12.22      2.08 o 
  -8   5   7      300.49      292.76      6.98 o 
  -7   5   7      354.38      347.86     10.61 o 
  -6   5   7     1004.05      948.12     16.95 o 
  -5   5   7      125.56      117.30      4.49 o 
  -4   5   7       40.66       48.31      1.99 o 
  -3   5   7      762.68      746.05      9.19 o 
  -2   5   7      914.78      896.94     13.99 o 
  -1   5   7      281.14      267.38      5.69 o 
   0   5   7      357.29      360.69      8.10 o 
   1   5   7      279.34      165.91      8.17 o 
   2   5   7       30.12       37.50      3.14 o 
   3   5   7        1.44        3.20      2.55 o 
   4   5   7       10.80        7.72      1.67 o 
   5   5   7       24.89       33.10      2.72 o 
   6   5   7        4.32        4.99      1.55 o 
   7   5   7       24.61       17.59      2.80 o 
 -11   6   7        2.99        3.67      2.29 o 
 -10   6   7       23.20       24.94      2.89 o 
  -9   6   7        7.38        8.66      2.45 o 
  -8   6   7        0.19        1.04      1.50 o 
  -7   6   7       10.47       12.20      1.60 o 
  -6   6   7      564.15      555.68      8.83 o 
  -5   6   7      338.79      369.20      9.85 o 
  -4   6   7      305.88      311.40      5.16 o 
  -3   6   7       24.53       21.15      1.28 o 
  -2   6   7        0.31       -0.16      1.06 o 
  -1   6   7       98.77      102.28      4.13 o 
   0   6   7      324.18      330.85      7.84 o 
   2   6   7       17.39       11.49      2.18 o 
   3   6   7       20.81       29.46      4.91 o 
   4   6   7       25.13       29.41      2.93 o 
   5   6   7       71.12       97.00      4.43 o 
   6   6   7        8.44       10.65      5.76 o 
 -11   7   7        0.00       -0.42      1.83 o 
 -10   7   7       12.35       11.00      2.55 o 
  -9   7   7       18.51       16.96      2.65 o 
  -8   7   7       38.58       31.63      2.84 o 
  -7   7   7        3.08        3.83      1.16 o 
  -6   7   7       44.22       44.95      2.65 o 
  -5   7   7       36.90       31.67      1.98 o 
  -4   7   7       10.87       10.82      1.43 o 
  -3   7   7       23.28       21.81      2.26 o 
  -2   7   7       35.68       38.49      2.80 o 
  -1   7   7        3.13        3.07      2.71 o 
   0   7   7      158.24      166.26      5.31 o 
   1   7   7       36.78        4.57      3.23 o 
   2   7   7        2.16        4.11      1.93 o 
   3   7   7       71.69       82.63      8.14 o 
   4   7   7      132.69      149.72      5.97 o 
   5   7   7        8.43        8.25      2.23 o 
 -11   8   7        0.01       -0.19      2.12 o 
 -10   8   7        4.62       11.25      4.93 o 
  -9   8   7        1.16        1.31      1.93 o 
  -8   8   7        3.20        3.76      1.55 o 
  -7   8   7       78.02       81.28      3.15 o 
  -6   8   7       11.22       12.54      1.80 o 
  -5   8   7        4.16        7.94      1.44 o 
  -4   8   7       69.77       60.21      2.90 o 
  -3   8   7       20.26       20.17      2.32 o 
  -2   8   7        0.01       -0.56      1.56 o 
  -1   8   7        4.33        3.71      1.74 o 
   0   8   7      258.52      265.49      7.24 o 
   1   8   7      173.40      174.20     10.04 o 
   2   8   7      123.60      110.06      9.26 o 
   3   8   7       14.97       17.56      2.96 o 
   4   8   7        3.85        3.12      2.32 o 
   5   8   7        3.65        6.94      3.44 o 
 -10   9   7        1.43        4.25      3.23 o 
  -9   9   7        6.45        2.66      2.01 o 
  -8   9   7       19.97       19.22      2.36 o 
  -7   9   7       11.62        9.89      2.05 o 
  -6   9   7        7.02       10.32      2.15 o 
  -5   9   7       13.08       20.16      6.20 o 
  -4   9   7        1.55        2.37      1.62 o 
  -3   9   7      118.39      113.81      4.63 o 
  -2   9   7      135.47      140.59      5.87 o 
  -1   9   7        1.13        1.79      1.80 o 
   0   9   7      648.85      670.55     13.63 o 
   1   9   7       27.02       29.27      3.92 o 
   2   9   7        3.77        3.37      2.29 o 
   3   9   7       29.22       40.16      8.56 o 
   4   9   7        2.79        2.06      3.12 o 
 -10  10   7        0.39        0.51      2.00 o 
  -9  10   7        1.34        0.43      1.68 o 
  -8  10   7        1.32        2.89      2.89 o 
  -7  10   7       39.26       46.66      3.13 o 
  -6  10   7        8.48       10.94      2.13 o 
  -5  10   7       21.69       29.88      4.42 o 
  -4  10   7       52.05       53.41      4.06 o 
  -3  10   7       66.21       63.62      5.07 o 
  -2  10   7        2.69        2.81      2.80 o 
  -1  10   7       25.71       30.68      3.32 o 
   0  10   7       35.27       31.36      4.25 o 
   1  10   7        0.30        1.11      2.35 o 
   2  10   7       16.20       17.90      3.46 o 
  -9  11   7        3.29        7.40      6.12 o 
  -8  11   7        0.00        3.14      1.75 o 
  -7  11   7       21.64       19.45      2.27 o 
  -6  11   7        1.09       -0.68      2.74 o 
  -5  11   7        0.02        6.88      8.10 o 
  -4  11   7       33.49       33.68      3.51 o 
  -3  11   7        1.06        4.01      3.30 o 
  -2  11   7       27.89       25.46      3.43 o 
  -1  11   7        3.32        3.07      2.43 o 
   0  11   7        6.82        6.21      3.23 o 
   1  11   7        1.85        1.29      2.64 o 
  -7  12   7       31.01       26.13      4.68 o 
  -6  12   7        0.19       -3.30      2.69 o 
  -5  12   7       30.27       27.36      4.69 o 
  -4  12   7        4.80        5.12      3.79 o 
  -3  12   7        5.49        7.80      4.09 o 
  -2  12   7        0.03        3.11      2.30 o 
  -1  12   7       26.59       34.71      3.53 o 
   1 -13   8        8.50        7.49      2.57 o 
   2 -13   8       10.17        7.56      2.63 o 
   3 -13   8        7.68       11.61      2.71 o 
   4 -13   8       18.04       17.13      3.07 o 
   5 -13   8       22.53       29.55      3.86 o 
  -1 -12   8        5.29        3.26      2.08 o 
   0 -12   8      161.52      168.15      7.96 o 
   1 -12   8       90.86       93.50      4.74 o 
   2 -12   8        4.02        5.44      2.49 o 
   3 -12   8       64.16       65.40      4.69 o 
   4 -12   8      107.95      126.06      5.44 o 
   5 -12   8        1.31        4.19      1.85 o 
   6 -12   8       15.81       14.94      4.40 o 
   7 -12   8        0.62        1.91      3.66 o 
  -3 -11   8        0.01       -0.37      2.07 o 
  -2 -11   8       74.27       68.18      4.65 o 
  -1 -11   8      172.32      199.34     15.81 o 
   0 -11   8        0.01        0.53      2.15 o 
   1 -11   8      129.22      130.15      5.11 o 
   2 -11   8       87.53       81.98      5.00 o 
   3 -11   8        2.17        1.28      1.34 o 
   4 -11   8       19.10       16.27      5.54 o 
   5 -11   8       47.27       47.52      3.45 o 
   6 -11   8       11.82       11.33      2.88 o 
   7 -11   8       62.70       67.00      8.16 o 
   8 -11   8        2.47        6.54      3.93 o 
  -4 -10   8       46.47       55.96      9.21 o 
  -3 -10   8        0.56        2.98      2.56 o 
  -2 -10   8       84.08       88.20      4.80 o 
  -1 -10   8       37.08       39.86      3.55 o 
   0 -10   8       89.49       89.41      5.42 o 
   1 -10   8      111.47      104.99      4.40 o 
   2 -10   8      172.44      171.37      5.91 o 
   3 -10   8        4.00        6.71      1.60 o 
   4 -10   8       25.79       25.47      2.37 o 
   5 -10   8       25.00       26.58      2.58 o 
   6 -10   8       78.10       81.96      6.63 o 
   7 -10   8       39.90       40.09      6.66 o 
   8 -10   8       15.52       19.57      5.32 o 
  -5  -9   8       18.71       20.64      6.26 o 
  -4  -9   8       92.80       91.45      5.30 o 
  -3  -9   8       98.43      100.50     12.96 o 
  -2  -9   8      178.69      169.81      6.97 o 
  -1  -9   8       68.35       67.09      4.41 o 
   0  -9   8        0.57        2.00      1.29 o 
   1  -9   8       61.25       54.23      3.36 o 
   2  -9   8        2.76        3.49      1.18 o 
   3  -9   8        3.22        1.52      1.20 o 
   4  -9   8       71.05       78.07      3.79 o 
   5  -9   8        1.82       -0.08      1.84 o 
   6  -9   8       38.45       30.19      5.35 o 
   7  -9   8        0.57       -1.28      2.77 o 
   8  -9   8        2.76        3.11      2.87 o 
   9  -9   8       12.89       18.51      3.93 o 
  -6  -8   8       17.92       14.58      5.24 o 
  -5  -8   8        3.36        1.77      3.78 o 
  -4  -8   8       59.04       61.45      5.13 o 
  -3  -8   8      180.61      172.95     10.73 o 
  -2  -8   8      127.91      129.57      4.87 o 
  -1  -8   8       94.31      102.07      3.91 o 
   0  -8   8      578.60      585.15     13.49 o 
   1  -8   8      114.16      105.10      4.67 o 
   2  -8   8      321.12      301.29      5.85 o 
   3  -8   8      175.31      182.74      5.46 o 
   4  -8   8       55.96       57.16      3.94 o 
   5  -8   8      105.21      106.67      4.38 o 
   6  -8   8      121.49      126.15      6.85 o 
   7  -8   8       11.28       13.58      4.04 o 
   8  -8   8        6.43        7.87      2.50 o 
   9  -8   8       14.74       11.70      3.81 o 
  -7  -7   8       11.90       13.31      5.09 o 
  -6  -7   8        5.01       11.30      4.61 o 
  -5  -7   8      116.40      105.59      4.94 o 
  -4  -7   8       33.49       28.25      3.67 o 
  -3  -7   8        9.49       11.59      2.70 o 
  -2  -7   8        7.43        5.49      1.49 o 
  -1  -7   8      136.43      137.73      4.14 o 
   0  -7   8      372.17      354.70      5.90 o 
   1  -7   8       31.70       33.05      2.03 o 
   2  -7   8       72.27       75.17      2.56 o 
   3  -7   8        1.29        2.96      0.93 o 
   4  -7   8       50.89       55.24      2.65 o 
   5  -7   8       56.42       53.91      3.05 o 
   6  -7   8      113.57      114.62      5.22 o 
   7  -7   8       43.77       44.20      4.01 o 
   8  -7   8        0.11        0.80      2.45 o 
   9  -7   8       18.47       19.29      4.21 o 
  10  -7   8      112.06      116.54     16.26 o 
  -8  -6   8       19.97       -1.43      2.45 o 
  -7  -6   8       44.69       43.77      7.41 o 
  -6  -6   8       30.15       31.67      6.45 o 
  -5  -6   8      118.58      117.17      5.59 o 
  -4  -6   8       14.85       14.25      2.80 o 
  -3  -6   8      628.26      586.24     17.80 o 
  -2  -6   8      178.31      159.55      7.03 o 
  -1  -6   8        1.00        1.10      0.88 o 
   0  -6   8      183.92      156.61      3.64 o 
   1  -6   8      198.65      168.81      3.24 o 
   2  -6   8      254.48      258.91      4.28 o 
   3  -6   8       71.64       70.18      2.39 o 
   4  -6   8      349.01      348.68      6.92 o 
   5  -6   8      167.97      148.18      5.50 o 
   6  -6   8       20.84       20.55      2.70 o 
   7  -6   8       24.84       20.84      3.85 o 
   8  -6   8        3.11        4.06      2.91 o 
   9  -6   8        7.15        3.63      2.91 o 
  10  -6   8        8.16        4.14      2.11 o 
  -8  -5   8       26.08       26.04      6.11 o 
  -7  -5   8       83.10       94.53     10.14 o 
  -6  -5   8        9.19       12.69      2.22 o 
  -5  -5   8       90.73       88.10      5.27 o 
  -4  -5   8       35.03       36.07      3.98 o 
  -3  -5   8      254.07      269.51      7.93 o 
  -2  -5   8     1125.31     1043.00     15.10 o 
  -1  -5   8       92.82       96.78      2.55 o 
   0  -5   8      388.12      403.64      6.40 o 
   1  -5   8      282.11      267.26      4.29 o 
   2  -5   8        0.02       -0.62      0.64 o 
   3  -5   8      665.54      644.79      8.79 o 
   4  -5   8      699.71      696.85     13.70 o 
   5  -5   8       11.03        9.49      2.01 o 
   6  -5   8       88.36       90.49      6.16 o 
   7  -5   8       50.44       53.12      3.76 o 
   8  -5   8        1.54        2.95      2.58 o 
   9  -5   8        7.63       12.23      3.60 o 
  10  -5   8        1.62        2.46      2.90 o 
  -9  -4   8        1.52        2.82      3.96 o 
  -8  -4   8        2.77        5.98      4.03 o 
  -7  -4   8       16.65       23.62      5.49 o 
  -6  -4   8       89.19       88.02      5.17 o 
  -5  -4   8      452.68      438.08     12.55 o 
  -4  -4   8      362.57      370.28     18.58 o 
  -3  -4   8       58.95       60.74      2.57 o 
  -2  -4   8        6.14        7.93      1.09 o 
  -1  -4   8      315.40      296.93      4.97 o 
   0  -4   8      454.76      425.32      5.22 o 
   1  -4   8      313.41      308.97      4.35 o 
   2  -4   8       15.83       14.22      1.01 o 
   3  -4   8      145.59      139.98      3.55 o 
   4  -4   8     1014.12     1031.33     18.21 o 
   5  -4   8     1127.52     1087.38     24.89 o 
   6  -4   8       36.69       40.19      5.94 o 
   7  -4   8        0.51        1.27      1.91 o 
   8  -4   8       33.39       28.75      4.26 o 
   9  -4   8       33.92       31.74      4.75 o 
  10  -4   8        0.20       -0.39      2.62 o 
  -9  -3   8        1.54        2.53      3.84 o 
  -8  -3   8       37.74       46.60      7.28 o 
  -7  -3   8       24.34       19.63      2.76 o 
  -6  -3   8        0.46        1.79      1.72 o 
  -5  -3   8      308.73      284.55      9.52 o 
  -4  -3   8      373.79      357.33      7.72 o 
  -3  -3   8      184.19      159.03      4.66 o 
  -2  -3   8       88.46       73.08      1.89 o 
  -1  -3   8      151.05      185.13      3.39 o 
   0  -3   8      244.28      264.08      3.54 o 
   1  -3   8       22.24       28.71      1.29 o 
   2  -3   8      266.14      289.64      4.66 o 
   3  -3   8      659.35      671.16     11.11 o 
   4  -3   8       99.54       81.01      6.67 o 
   5  -3   8       35.72       40.56      5.46 o 
   6  -3   8        0.53        1.21      1.73 o 
   7  -3   8        5.75        7.45      2.61 o 
   8  -3   8       64.18       67.95      6.18 o 
   9  -3   8        4.01        4.11      4.79 o 
  10  -3   8        4.76        2.91      2.40 o 
 -10  -2   8        8.82       11.75      4.99 o 
  -9  -2   8      141.23      148.09     11.27 o 
  -8  -2   8       36.86       46.54      3.99 o 
  -7  -2   8      108.56      105.65      5.53 o 
  -6  -2   8      629.08      638.24     16.44 o 
  -5  -2   8      148.79      134.06      4.29 o 
  -4  -2   8      411.96      408.88      7.10 o 
  -3  -2   8      560.85      546.51      7.54 o 
  -2  -2   8      210.54      228.73      4.08 o 
  -1  -2   8      356.04      364.32      5.58 o 
   0  -2   8      218.37      230.33      3.31 o 
   1  -2   8      227.74      253.37      3.93 o 
   2  -2   8      686.27      715.74     10.15 o 
   3  -2   8       66.43       63.64      3.32 o 
   4  -2   8        1.29        1.08      1.11 o 
   5  -2   8       23.67       30.28      2.89 o 
   6  -2   8       93.86       74.85      5.20 o 
   7  -2   8        2.72        0.62      1.43 o 
   8  -2   8        0.19        0.70      2.01 o 
   9  -2   8       11.30       10.61      3.17 o 
 -10  -1   8        0.43       -1.65      3.63 o 
  -9  -1   8       45.23       45.57      3.26 o 
  -8  -1   8        3.31        3.32      2.10 o 
  -7  -1   8        2.88        5.50      2.25 o 
  -6  -1   8        4.33        6.56      1.45 o 
  -5  -1   8        0.46        1.09      0.92 o 
  -4  -1   8      410.61      389.46      6.89 o 
  -3  -1   8        7.65       12.18      1.08 o 
  -2  -1   8      723.80      690.35      8.53 o 
  -1  -1   8        3.08       11.37      0.87 o 
   0  -1   8      786.52      765.36      8.47 o 
   1  -1   8       63.80       82.30      1.98 o 
   2  -1   8       27.58       37.60      2.30 o 
   3  -1   8      103.20      111.98      4.37 o 
   4  -1   8      589.19      599.85     12.25 o 
   5  -1   8       21.90       14.27      1.82 o 
   6  -1   8        0.74        2.33      1.65 o 
   7  -1   8       44.97       44.84     12.00 o 
   8  -1   8        5.03        2.99      2.22 o 
   9  -1   8        0.16        0.38      2.12 o 
 -10   0   8        6.67       10.53      4.83 o 
  -9   0   8      130.06      126.28      6.38 o 
  -8   0   8       66.93       68.78      9.44 o 
  -7   0   8       40.42       42.71      6.73 o 
  -6   0   8      194.14      193.69      6.85 o 
  -5   0   8      123.79      107.44      4.48 o 
  -4   0   8      254.32      235.49      4.55 o 
  -3   0   8      159.81      181.15      3.36 o 
  -2   0   8      506.43      537.10      6.57 o 
  -1   0   8      731.55      770.37      8.58 o 
   0   0   8      435.22      460.64      6.75 o 
   1   0   8       16.42       18.41      1.59 o 
   2   0   8        7.27        6.37      1.30 o 
   3   0   8      484.89      446.04     11.07 o 
   4   0   8       44.10       39.80      3.70 o 
   5   0   8        0.18       -0.90      1.38 o 
   6   0   8       73.03       64.04      3.70 o 
   7   0   8        0.00        1.48      1.90 o 
   8   0   8       29.26       36.61     11.89 o 
   9   0   8       26.33       21.70      5.57 o 
 -11   1   8        0.77        0.97      4.44 o 
 -10   1   8       47.97       53.79      5.09 o 
  -9   1   8       32.52       35.40      4.52 o 
  -8   1   8       28.06       23.83      2.70 o 
  -7   1   8        5.96       11.13      2.47 o 
  -6   1   8      113.18      109.44      3.76 o 
  -5   1   8       25.42       24.42      1.40 o 
  -4   1   8      308.12      272.87      4.78 o 
  -3   1   8      113.99       99.84      3.64 o 
  -2   1   8      205.29      176.31      3.20 o 
  -1   1   8       31.21       29.02      1.33 o 
   0   1   8      186.60      196.87      4.41 o 
   1   1   8      135.67      162.18      4.75 o 
   2   1   8       77.78       82.53      3.94 o 
   3   1   8      235.87      234.14      6.20 o 
   4   1   8       47.59       49.97      3.17 o 
   5   1   8       10.14        9.88      2.80 o 
   6   1   8        2.24        2.25      1.23 o 
   7   1   8        4.57        9.41      3.93 o 
   8   1   8       15.78       12.08      2.83 o 
   9   1   8       17.12       22.71      3.77 o 
 -11   2   8        0.00        0.52      2.26 o 
 -10   2   8       17.21       14.77      3.64 o 
  -9   2   8      246.23      267.34      7.78 o 
  -8   2   8       66.17       62.93      4.20 o 
  -7   2   8       27.66       23.15      2.16 o 
  -6   2   8       40.61       42.30      2.66 o 
  -5   2   8      210.17      224.13      4.39 o 
  -4   2   8       62.56       67.61      2.12 o 
  -3   2   8      745.63      756.10      8.29 o 
  -2   2   8       16.67       19.37      1.13 o 
  -1   2   8      157.88      162.34      3.30 o 
   0   2   8      177.48      194.64      5.30 o 
   1   2   8      210.88      235.78      7.35 o 
   2   2   8       55.71       48.57     10.45 o 
   3   2   8        0.21        1.26      1.04 o 
   4   2   8      144.97      147.03      4.77 o 
   5   2   8       95.55      103.81      4.04 o 
   6   2   8       59.03       54.77      3.49 o 
   7   2   8       35.26       35.22      2.95 o 
   8   2   8        0.90        1.33      1.87 o 
 -11   3   8        4.11        5.99      3.12 o 
 -10   3   8        0.50        1.40      1.95 o 
  -9   3   8       51.59       53.46      4.21 o 
  -8   3   8        1.72        0.28      1.63 o 
  -7   3   8       30.50       34.17      2.62 o 
  -6   3   8       22.11       23.76      1.70 o 
  -5   3   8      290.07      280.66      4.89 o 
  -4   3   8       12.07       10.33      1.00 o 
  -3   3   8      254.73      277.85      4.07 o 
  -2   3   8      411.02      384.66      5.33 o 
  -1   3   8       57.23       53.21      2.69 o 
   0   3   8       61.09       60.63      2.89 o 
   1   3   8      511.01      489.24     10.88 o 
   2   3   8      784.93      800.39     13.79 o 
   3   3   8      382.89      341.68      8.08 o 
   4   3   8      201.01      186.52      5.48 o 
   5   3   8        1.21        0.64      1.23 o 
   6   3   8       11.61       10.84      3.03 o 
   7   3   8        5.00        4.79      1.67 o 
   8   3   8        6.41       12.60      3.30 o 
 -11   4   8       15.25       21.50      5.32 o 
 -10   4   8       25.41       24.76      3.32 o 
  -9   4   8       57.48       54.34      3.61 o 
  -8   4   8       22.77       20.52      2.31 o 
  -7   4   8        4.60        2.75      1.35 o 
  -6   4   8       20.84       31.14      2.09 o 
  -5   4   8       91.07       85.37      2.77 o 
  -4   4   8      229.25      230.78      4.21 o 
  -3   4   8       12.04       13.90      1.12 o 
  -2   4   8      148.14      151.77      3.58 o 
  -1   4   8       14.30       14.44      1.96 o 
   0   4   8      183.13      192.09      6.84 o 
   1   4   8      293.07      297.21      6.81 o 
   2   4   8      236.46      253.01      8.19 o 
   3   4   8      137.65      144.84      8.98 o 
   4   4   8       36.89       46.29      3.43 o 
   5   4   8       33.11       34.63      2.99 o 
   6   4   8       13.67       13.18      1.92 o 
   7   4   8       44.39       39.68      3.14 o 
 -11   5   8        0.03        1.30      2.23 o 
 -10   5   8       29.58       32.03      3.17 o 
  -9   5   8       38.67       44.37      3.37 o 
  -8   5   8       21.43       23.61      2.47 o 
  -7   5   8        0.00        1.06      1.06 o 
  -6   5   8       66.33       62.81      2.99 o 
  -5   5   8      122.12      121.72      3.86 o 
  -4   5   8        2.13        2.52      0.90 o 
  -3   5   8      331.36      331.98      5.92 o 
  -2   5   8       61.48       68.05      3.34 o 
  -1   5   8      154.56      159.52      4.59 o 
   0   5   8       39.65       49.77      3.01 o 
   1   5   8      663.34      603.22     42.95 o 
   2   5   8      501.99      464.07     14.75 o 
   3   5   8        0.02        0.74      1.39 o 
   4   5   8        9.17        9.88      2.04 o 
   5   5   8       49.98       38.39      4.72 o 
   6   5   8        3.89        5.31      1.80 o 
   7   5   8       15.83       21.51      2.42 o 
 -11   6   8        0.83        2.28      2.06 o 
 -10   6   8        4.25        3.17      1.87 o 
  -9   6   8       29.96       20.68      3.67 o 
  -8   6   8        0.88        2.38      1.54 o 
  -7   6   8        0.61        2.75      1.34 o 
  -6   6   8      206.55      218.64      4.95 o 
  -5   6   8       67.90       65.79      2.83 o 
  -4   6   8        7.22       13.10      1.31 o 
  -3   6   8      895.58      879.19     14.58 o 
  -2   6   8       74.75       71.42      3.51 o 
  -1   6   8      127.66      119.47      5.37 o 
   0   6   8       10.66       10.56      1.81 o 
   1   6   8       71.13       68.46      8.00 o 
   2   6   8       14.46       10.05      2.28 o 
   3   6   8       72.13       74.67      5.61 o 
   4   6   8       58.44       59.29      9.61 o 
   5   6   8       79.72       84.60      6.43 o 
   6   6   8        6.34        5.37      2.89 o 
 -11   7   8        6.93        9.67      2.63 o 
 -10   7   8       12.56       12.35      2.58 o 
  -9   7   8        0.80       -1.60      2.43 o 
  -8   7   8        0.77        2.35      1.39 o 
  -7   7   8       10.24        8.39      1.48 o 
  -6   7   8        2.30        4.06      1.31 o 
  -5   7   8      147.95      147.44      4.54 o 
  -4   7   8       15.04       13.70      1.77 o 
  -3   7   8        2.42        2.47      1.35 o 
  -2   7   8        0.92        0.69      1.52 o 
  -1   7   8        0.00       -1.09      1.19 o 
   0   7   8       26.65       28.22      2.69 o 
   1   7   8      199.85      132.26      9.04 o 
   2   7   8      115.72      123.07      5.93 o 
   3   7   8        6.51        1.88      1.95 o 
   4   7   8      156.57      167.99      6.78 o 
   5   7   8        1.83        3.65      1.94 o 
 -10   8   8       22.31       23.51      3.24 o 
  -9   8   8        9.64       15.89      2.74 o 
  -8   8   8       11.89       14.12      2.82 o 
  -7   8   8       12.40       14.67      1.80 o 
  -6   8   8      110.36      112.62      4.79 o 
  -5   8   8        4.39        7.96      1.74 o 
  -4   8   8       78.57       91.07      4.46 o 
  -3   8   8        3.59        2.24      1.50 o 
  -2   8   8       13.58       10.25      2.24 o 
  -1   8   8       89.27       76.98      4.39 o 
   0   8   8       14.08       10.55      2.03 o 
   1   8   8       57.11       54.77      4.96 o 
   2   8   8       71.97       75.09      5.59 o 
   3   8   8        3.47       -3.32      1.85 o 
   4   8   8        3.19        5.45      2.26 o 
 -10   9   8        2.39       -0.09      2.69 o 
  -9   9   8        3.47        2.83      1.74 o 
  -8   9   8       15.00       22.84      3.41 o 
  -7   9   8       64.19       56.55      3.61 o 
  -6   9   8       19.86       21.18      2.64 o 
  -5   9   8      112.15      110.53      6.59 o 
  -4   9   8       21.80       22.30      2.75 o 
  -3   9   8       66.04       81.24      5.07 o 
  -2   9   8       59.21       57.10      4.98 o 
  -1   9   8      110.21      107.72      5.02 o 
   0   9   8       25.72       19.20      2.51 o 
   1   9   8       22.36       24.95      3.90 o 
   2   9   8       72.81       78.55      5.99 o 
   3   9   8        0.43        3.95      2.42 o 
  -9  10   8        0.25        3.01      3.32 o 
  -8  10   8        2.85        3.18      1.76 o 
  -7  10   8        3.42        3.50      1.52 o 
  -6  10   8        0.03        0.02      6.46 o 
  -5  10   8       44.37       50.17      5.40 o 
  -4  10   8       15.72       14.59      2.55 o 
  -3  10   8       25.46       26.98      3.63 o 
  -2  10   8        6.14        4.07      2.17 o 
  -1  10   8       25.99       23.46      3.09 o 
   0  10   8        3.08        2.64      2.60 o 
   1  10   8       14.24       13.44      3.49 o 
   2  10   8        0.09        0.31      2.43 o 
  -8  11   8        8.60        9.35      2.17 o 
  -7  11   8        1.70        1.81      2.21 o 
  -6  11   8       30.11       22.23      4.46 o 
  -5  11   8       33.73       29.25      4.64 o 
  -4  11   8       12.05       10.89      2.47 o 
  -3  11   8        0.32       -1.16      2.02 o 
  -2  11   8       28.20       20.79      3.73 o 
  -1  11   8        4.66        7.28      2.26 o 
   0  11   8        3.15        1.29      2.81 o 
  -7  12   8        1.39        2.95      5.21 o 
  -6  12   8       14.00        6.66      3.62 o 
  -5  12   8        9.14       13.09      6.44 o 
  -4  12   8        2.70        6.73      2.49 o 
  -3  12   8        9.13        2.44      5.06 o 
  -2  12   8        0.45        0.28      2.26 o 
   2 -13   9        6.51        9.16      2.52 o 
   3 -13   9       10.15        5.53      2.35 o 
   4 -13   9        0.51       -1.32      2.33 o 
  -1 -12   9        7.53        4.97      2.23 o 
   0 -12   9       42.64       50.35      3.85 o 
   1 -12   9       10.68        8.92      2.42 o 
   2 -12   9        5.23        7.26      2.26 o 
   3 -12   9       30.97       30.61      7.71 o 
   4 -12   9        1.90        1.17      1.75 o 
   5 -12   9       14.61       22.71      3.68 o 
   6 -12   9        0.75        2.14      2.43 o 
  -3 -11   9        5.94        3.89      4.12 o 
  -2 -11   9        2.70        2.96      2.00 o 
  -1 -11   9        2.72        6.69      2.36 o 
   0 -11   9        7.10        7.47      2.00 o 
   1 -11   9        2.82        3.81      1.84 o 
   2 -11   9       55.53       51.78      4.14 o 
   3 -11   9        5.89        5.04      2.58 o 
   4 -11   9        1.72        1.99      2.21 o 
   5 -11   9       25.70       23.93      3.70 o 
   6 -11   9       10.27        8.46      2.98 o 
   7 -11   9       12.39        8.83      4.00 o 
  -4 -10   9        9.73        8.81      2.54 o 
  -3 -10   9       55.63       70.95     11.56 o 
  -2 -10   9        5.84        7.54      2.28 o 
  -1 -10   9        1.27        1.25      2.14 o 
   0 -10   9        1.04       -0.43      1.46 o 
   1 -10   9       22.98       18.04      2.47 o 
   2 -10   9       47.19       51.43      3.28 o 
   3 -10   9       94.57      113.32      4.21 o 
   4 -10   9      133.74      136.61      5.73 o 
   5 -10   9        1.51        2.99      1.82 o 
   6 -10   9       77.27       83.61      5.14 o 
   7 -10   9       96.97      106.64      9.04 o 
   8 -10   9        0.00        2.59      2.67 o 
  -5  -9   9       14.13       12.86      5.51 o 
  -4  -9   9       37.49       37.21      4.46 o 
  -3  -9   9        1.14       -0.92      2.31 o 
  -2  -9   9       15.89       20.17      2.69 o 
  -1  -9   9       10.38       10.37      1.85 o 
   0  -9   9       69.17       68.63      3.64 o 
   1  -9   9       10.71       16.45      2.14 o 
   2  -9   9        2.60        3.61      1.32 o 
   3  -9   9       76.80       72.53      3.93 o 
   4  -9   9        8.24        6.50      2.57 o 
   5  -9   9        1.26        1.59      1.59 o 
   6  -9   9        0.28       -0.68      1.84 o 
   7  -9   9       48.95       45.07      5.61 o 
   8  -9   9        2.73        4.17      2.89 o 
   9  -9   9        3.55        6.16      3.24 o 
  -6  -8   9        4.70        7.40      4.66 o 
  -5  -8   9       90.73       88.72      4.89 o 
  -4  -8   9        6.13        8.99      2.87 o 
  -3  -8   9      110.92      117.52      5.00 o 
  -2  -8   9       43.71       39.22      3.36 o 
  -1  -8   9       17.05       15.26      1.92 o 
   0  -8   9      135.36      126.59      4.27 o 
   1  -8   9      283.00      287.21      5.62 o 
   2  -8   9      109.96       96.84      3.54 o 
   3  -8   9       33.13       40.45      2.66 o 
   4  -8   9      115.15      112.18      3.59 o 
   5  -8   9       18.90       18.20      2.24 o 
   6  -8   9        4.91        2.85      1.92 o 
   7  -8   9       59.41       64.76      5.00 o 
   8  -8   9        4.51        7.69      2.38 o 
   9  -8   9       49.35       54.35      6.77 o 
  -7  -7   9        0.60        2.56      4.06 o 
  -6  -7   9        0.49        2.92      3.82 o 
  -5  -7   9        1.44       -0.32      1.94 o 
  -4  -7   9       18.17       24.27      3.84 o 
  -3  -7   9      115.33      109.87      4.52 o 
  -2  -7   9       12.98       10.99      1.97 o 
  -1  -7   9      100.99      107.09      3.78 o 
   0  -7   9       68.12       61.99      2.46 o 
   1  -7   9        2.36        3.70      1.33 o 
   2  -7   9      444.16      439.60      8.02 o 
   3  -7   9        2.30        2.49      1.09 o 
   4  -7   9      243.22      248.81      5.98 o 
   5  -7   9        0.12        1.42      1.55 o 
   6  -7   9       17.42       16.67      2.63 o 
   7  -7   9       26.28       21.53      3.14 o 
   8  -7   9      163.00      162.87      9.14 o 
   9  -7   9        0.00       -4.66      2.33 o 
  -8  -6   9        3.05        2.81      4.22 o 
  -7  -6   9        1.89       10.49      4.92 o 
  -6  -6   9       87.24       97.16     12.47 o 
  -5  -6   9       76.34       76.06      5.32 o 
  -4  -6   9        3.25        2.47      2.05 o 
  -3  -6   9       39.89       42.14      3.09 o 
  -2  -6   9       94.97       96.59      3.42 o 
  -1  -6   9      277.88      282.19      4.91 o 
   0  -6   9      208.94      195.94      4.93 o 
   1  -6   9      159.82      156.33      3.55 o 
   2  -6   9       90.92       91.13      2.53 o 
   3  -6   9      142.84      128.94      3.29 o 
   4  -6   9        1.53        2.36      1.14 o 
   5  -6   9       34.10       38.98      4.21 o 
   6  -6   9        1.06       -0.03      1.46 o 
   7  -6   9        0.29        3.95      2.54 o 
   8  -6   9       58.50       45.37      6.06 o 
   9  -6   9       20.91       18.64      7.93 o 
  -8  -5   9        6.69        9.07      4.82 o 
  -7  -5   9        7.90        1.23      3.72 o 
  -6  -5   9       33.34       35.69      6.80 o 
  -5  -5   9       12.50       11.38      2.74 o 
  -4  -5   9       56.38       61.51      7.28 o 
  -3  -5   9       13.60       10.66      1.32 o 
  -2  -5   9        0.23        0.54      0.89 o 
  -1  -5   9      538.61      519.38      7.75 o 
   0  -5   9      704.14      645.69      8.62 o 
   1  -5   9     1489.62     1478.84     14.71 o 
   2  -5   9       75.90       76.65      2.33 o 
   3  -5   9      466.65      467.59      8.39 o 
   4  -5   9       26.11       26.77      2.73 o 
   5  -5   9       15.92       20.16      2.57 o 
   6  -5   9      118.25      123.20      8.40 o 
   7  -5   9      216.68      203.13      9.37 o 
   8  -5   9       75.43       66.72      9.15 o 
   9  -5   9       37.14       43.47      5.84 o 
  -9  -4   9        0.34       -2.58      3.82 o 
  -8  -4   9       22.72       26.68      6.46 o 
  -7  -4   9       13.89       18.01      2.87 o 
  -6  -4   9      130.19      120.25      6.15 o 
  -5  -4   9       15.87       12.67      4.02 o 
  -4  -4   9        2.67        3.31      2.03 o 
  -3  -4   9      126.03      115.96      3.52 o 
  -2  -4   9      116.42      129.85      4.10 o 
  -1  -4   9       12.39       10.94      1.09 o 
   0  -4   9      272.01      272.49      4.32 o 
   1  -4   9     2132.39     2165.01     19.35 o 
   2  -4   9       92.02      101.39      2.30 o 
   3  -4   9     3578.45     3530.87     44.73 o 
   4  -4   9      136.14      145.08      7.17 o 
   5  -4   9      132.60      123.00      6.51 o 
   6  -4   9        2.76        3.18      2.93 o 
   7  -4   9      111.96      129.62      7.78 o 
   8  -4   9        4.86        4.48      2.63 o 
   9  -4   9       15.36       22.07      4.46 o 
  -9  -3   9        0.66       -1.34      3.59 o 
  -8  -3   9        6.55        6.95      1.89 o 
  -7  -3   9       63.87       65.43      5.28 o 
  -6  -3   9      103.81       93.74     12.11 o 
  -5  -3   9       63.57       55.43      3.32 o 
  -4  -3   9      260.57      260.54      5.52 o 
  -3  -3   9       42.67       45.34      2.46 o 
  -2  -3   9      378.28      377.58      5.42 o 
  -1  -3   9     1043.13     1113.97     12.15 o 
   0  -3   9      243.08      256.17      3.60 o 
   1  -3   9        7.52       10.17      0.84 o 
   2  -3   9       10.07       14.70      1.24 o 
   3  -3   9        2.20        2.28      1.16 o 
   4  -3   9      413.44      373.99      9.43 o 
   5  -3   9        8.45        4.68      2.04 o 
   6  -3   9       27.87       25.86      3.74 o 
   7  -3   9       13.16       12.70      3.09 o 
   8  -3   9       83.74       87.14      7.12 o 
   9  -3   9       25.69       24.79      4.41 o 
 -10  -2   9        1.92       -0.19      3.83 o 
  -9  -2   9       12.39       22.77      6.19 o 
  -8  -2   9       87.42       87.85      5.52 o 
  -7  -2   9        3.59        3.18      2.04 o 
  -6  -2   9      911.48      925.01     31.32 o 
  -5  -2   9      215.22      214.95      5.94 o 
  -4  -2   9      272.16      266.78      5.87 o 
  -3  -2   9        4.36        2.57      0.77 o 
  -2  -2   9      397.54      399.98      6.09 o 
  -1  -2   9      111.12       89.65      2.11 o 
   0  -2   9     1051.40     1071.77     10.33 o 
   1  -2   9      193.55      173.96      2.92 o 
   2  -2   9       11.82       12.57      1.35 o 
   3  -2   9      175.06      162.52      4.43 o 
   4  -2   9       83.54       89.46      4.20 o 
   5  -2   9       36.72       35.24      3.15 o 
   6  -2   9      167.66      170.84      7.73 o 
   7  -2   9        4.72        2.93      2.70 o 
   8  -2   9        9.44        1.04      3.61 o 
   9  -2   9        1.82        2.09      2.59 o 
 -10  -1   9        0.75       11.80      5.41 o 
  -9  -1   9        0.52        2.06      2.10 o 
  -8  -1   9      118.28      109.21      6.29 o 
  -7  -1   9       14.44        9.27      1.90 o 
  -6  -1   9        8.90        9.57      1.83 o 
  -5  -1   9      527.48      540.78      9.17 o 
  -4  -1   9      113.38      101.18      2.49 o 
  -3  -1   9      673.72      698.13      9.51 o 
  -2  -1   9       90.22       94.79      2.08 o 
  -1  -1   9     2287.97     2340.77     23.48 o 
   0  -1   9      185.29      157.73      2.96 o 
   1  -1   9     2407.21     2465.14     26.28 o 
   2  -1   9      586.94      556.97      8.53 o 
   3  -1   9       22.05       20.50      2.26 o 
   4  -1   9      564.32      504.87     11.14 o 
   5  -1   9       78.32       74.36      4.11 o 
   6  -1   9       10.49       15.31      2.28 o 
   7  -1   9      128.94      122.35      7.05 o 
   8  -1   9       20.04       15.90      3.30 o 
   9  -1   9       72.77       70.45     12.02 o 
 -10   0   9       16.26       16.11      4.19 o 
  -9   0   9        5.02        5.55      2.62 o 
  -8   0   9       89.03       97.18      6.52 o 
  -7   0   9       66.95       66.29      4.06 o 
  -6   0   9       81.26       83.23      3.40 o 
  -5   0   9       12.26       12.47      1.71 o 
  -4   0   9      494.94      524.16      7.67 o 
  -3   0   9      178.21      171.61      3.57 o 
  -2   0   9      952.82     1006.71      9.77 o 
  -1   0   9       99.56      111.37      2.38 o 
   0   0   9       56.99       64.05      2.06 o 
   1   0   9      491.55      502.45      7.81 o 
   2   0   9       10.89        8.92      1.69 o 
   3   0   9      432.74      414.32      9.49 o 
   4   0   9       42.78       40.44      6.23 o 
   5   0   9       55.13       46.72      3.43 o 
   6   0   9       97.86      105.29      5.73 o 
   7   0   9        8.71       10.00      2.68 o 
   8   0   9        6.16        7.64      2.75 o 
   9   0   9       12.55       21.00      3.84 o 
 -11   1   9        1.95        0.08      2.50 o 
 -10   1   9        0.01        0.13      2.39 o 
  -9   1   9        4.05        4.92      2.06 o 
  -8   1   9       46.97       46.00      3.74 o 
  -7   1   9      216.69      225.10      5.62 o 
  -6   1   9      151.36      150.20      4.90 o 
  -5   1   9      607.20      601.88      8.65 o 
  -4   1   9       26.25       28.88      1.70 o 
  -3   1   9       88.93      102.38      3.48 o 
  -2   1   9      173.08      187.93      2.91 o 
  -1   1   9     1561.45     1542.59     19.05 o 
   0   1   9      230.58      267.76      5.65 o 
   1   1   9      588.27      565.39     11.26 o 
   2   1   9        1.06        1.54      0.92 o 
   3   1   9        8.16        2.33      2.21 o 
   4   1   9        1.40        2.26      1.22 o 
   5   1   9       88.44       90.59      4.15 o 
   6   1   9        6.99        8.43      1.82 o 
   7   1   9        0.00        0.04      1.45 o 
   8   1   9       29.51       35.98      4.41 o 
 -11   2   9        8.55        7.79      3.24 o 
 -10   2   9       74.06       69.58      4.90 o 
  -9   2   9       40.49       31.54      3.38 o 
  -8   2   9       57.01       63.64      4.43 o 
  -7   2   9       28.12       27.04      3.25 o 
  -6   2   9     1162.37     1159.99     14.72 o 
  -5   2   9       58.39       59.57      2.72 o 
  -4   2   9      218.34      225.59      3.99 o 
  -3   2   9       80.48       68.60      2.60 o 
  -2   2   9      380.14      395.29      5.33 o 
  -1   2   9        2.88        5.72      1.14 o 
   0   2   9      976.83      971.51     14.59 o 
   1   2   9      228.28      202.24     18.01 o 
   2   2   9      257.05      231.04      7.15 o 
   3   2   9       73.82       77.62      3.78 o 
   4   2   9        6.64        2.80      1.30 o 
   5   2   9        0.02       -0.37      1.13 o 
   6   2   9      135.13      163.58      5.98 o 
   7   2   9        0.16        2.75      1.72 o 
   8   2   9       17.30       18.13      3.41 o 
 -11   3   9        1.14        2.27      2.39 o 
 -10   3   9       25.65       20.94      7.00 o 
  -9   3   9        3.95        2.15      1.89 o 
  -8   3   9      158.75      154.88      6.28 o 
  -7   3   9        2.60        2.71      1.38 o 
  -6   3   9      125.07      118.10      3.32 o 
  -5   3   9       84.08       87.12      2.72 o 
  -4   3   9       32.03       34.11      1.77 o 
  -3   3   9      202.80      216.21      3.56 o 
  -2   3   9      142.23      159.49      4.76 o 
  -1   3   9        0.69       -0.49      0.81 o 
   0   3   9        1.18        1.19      1.02 o 
   1   3   9      344.07      350.76      7.94 o 
   2   3   9        0.48        1.35      0.72 o 
   3   3   9       98.50       96.51      4.71 o 
   4   3   9        4.95        3.81      1.49 o 
   5   3   9      138.65      150.55      5.26 o 
   6   3   9        0.78       -0.29      1.34 o 
   7   3   9       29.78       28.28      2.84 o 
 -11   4   9       35.94       42.68      6.94 o 
 -10   4   9        2.36        4.11      2.33 o 
  -9   4   9       43.93       50.84      3.64 o 
  -8   4   9       54.05       65.26      7.20 o 
  -7   4   9        3.45        6.20      1.22 o 
  -6   4   9        0.08       -0.81      0.97 o 
  -5   4   9       28.78       30.16      1.95 o 
  -4   4   9        0.67        0.63      0.79 o 
  -3   4   9       14.38       14.53      1.08 o 
  -2   4   9       51.19       55.08      2.04 o 
  -1   4   9       39.44       33.85      2.38 o 
   0   4   9      421.92      383.74     11.07 o 
   1   4   9       60.52       55.99      3.03 o 
   2   4   9       46.28       42.15      3.67 o 
   3   4   9       10.78        8.46      2.05 o 
   4   4   9      199.72      213.91      7.29 o 
   5   4   9        0.48        0.70      1.62 o 
   6   4   9        2.45        5.75      1.94 o 
   7   4   9        2.94        6.34      1.96 o 
 -11   5   9        0.01        2.96      2.42 o 
 -10   5   9       18.23       12.99      4.21 o 
  -9   5   9        2.73        3.65      1.77 o 
  -8   5   9       27.60       27.20      2.72 o 
  -7   5   9       58.31       63.91      3.01 o 
  -6   5   9      484.24      465.75      8.52 o 
  -5   5   9      143.00      132.15      4.28 o 
  -4   5   9        3.08        4.53      1.04 o 
  -3   5   9        7.52        6.76      1.17 o 
  -2   5   9      125.13      116.99      4.02 o 
  -1   5   9     1229.49     1213.83     21.73 o 
   0   5   9       33.55       31.52      2.75 o 
   1   5   9      523.16      538.44     12.87 o 
   2   5   9       37.91       57.38      4.37 o 
   3   5   9       34.50       28.11      3.21 o 
   4   5   9       41.20       45.58      3.79 o 
   5   5   9        0.48        1.21      1.72 o 
   6   5   9       20.40       17.39      2.61 o 
 -11   6   9       23.72       23.70      3.35 o 
 -10   6   9        2.01        3.68      2.13 o 
  -9   6   9        2.18        1.79      1.90 o 
  -8   6   9      217.50      199.64      5.13 o 
  -7   6   9        0.02        0.46      1.05 o 
  -6   6   9      205.33      195.37      5.45 o 
  -5   6   9       18.59       19.63      1.94 o 
  -4   6   9       44.45       49.49      3.64 o 
  -3   6   9       15.51       20.75      2.25 o 
  -2   6   9       29.64       27.22      2.41 o 
  -1   6   9        7.41        6.90      1.81 o 
   0   6   9       11.59       19.46      2.28 o 
   1   6   9       40.72       46.61      4.28 o 
   2   6   9      153.49      158.10     15.02 o 
   3   6   9       12.02       13.80      2.68 o 
   4   6   9        0.25        1.67      1.86 o 
   5   6   9       13.01       15.91      2.73 o 
 -10   7   9       16.33       11.14      3.18 o 
  -9   7   9       34.80       43.06      3.88 o 
  -8   7   9      390.86      388.95      8.06 o 
  -7   7   9       21.50       28.88      4.51 o 
  -6   7   9       87.93       89.85      4.06 o 
  -5   7   9      139.25      125.79      4.65 o 
  -4   7   9       27.72       27.72      1.93 o 
  -3   7   9       25.75       18.29      2.25 o 
  -2   7   9       54.16       55.50      4.17 o 
  -1   7   9       54.69       55.44      4.40 o 
   0   7   9       25.70       33.77      4.28 o 
   1   7   9        4.64        4.15      7.42 o 
   2   7   9        0.53        3.32      2.66 o 
   3   7   9        0.96        1.16      2.02 o 
   4   7   9        3.54        4.98      2.19 o 
   5   7   9        3.42        1.25      2.01 o 
 -10   8   9        5.73        5.21      4.79 o 
  -9   8   9        0.71       -1.87      4.69 o 
  -8   8   9       75.30       71.75      6.29 o 
  -7   8   9       45.19       44.03      3.28 o 
  -6   8   9      249.30      253.02      8.26 o 
  -5   8   9        0.78        2.53      1.46 o 
  -4   8   9       14.86       17.27      2.42 o 
  -3   8   9        4.02        4.25      1.69 o 
  -2   8   9       46.13       55.05      4.32 o 
  -1   8   9      115.37      116.00      6.80 o 
   0   8   9        1.40        1.90      1.57 o 
   1   8   9        2.79        3.33      2.38 o 
   2   8   9        7.40        7.25      2.62 o 
   3   8   9       30.61       37.91      7.10 o 
   4   8   9        7.58        6.00      2.47 o 
 -10   9   9        7.83        5.31      2.48 o 
  -9   9   9        4.72        3.17      1.72 o 
  -8   9   9        1.21        3.81      1.88 o 
  -7   9   9        6.31        8.07      2.25 o 
  -6   9   9       17.75       11.49      2.17 o 
  -5   9   9        4.31        5.57      2.85 o 
  -4   9   9       11.92        8.95      2.20 o 
  -3   9   9        1.10       -1.25      1.60 o 
  -2   9   9       65.28       56.32      5.51 o 
  -1   9   9       30.06       31.50      3.41 o 
   0   9   9        0.90       -0.74      1.51 o 
   1   9   9        0.28        2.14      4.11 o 
   2   9   9        6.27        7.23      2.80 o 
   3   9   9        0.49        0.29      2.67 o 
  -9  10   9        5.32        6.09      5.00 o 
  -8  10   9        0.44        1.76      1.74 o 
  -7  10   9        0.67        1.63      1.61 o 
  -6  10   9       21.65       22.55      4.25 o 
  -5  10   9       12.97       12.38      3.90 o 
  -4  10   9        0.06        2.18      1.92 o 
  -3  10   9        6.91        5.12      2.41 o 
  -2  10   9       15.51       18.41      3.03 o 
  -1  10   9       20.10       18.56      2.95 o 
   0  10   9       28.03       26.20      7.15 o 
   1  10   9        0.14        0.69      2.54 o 
  -8  11   9        3.28        5.37      1.95 o 
  -7  11   9        7.22       -1.95      2.86 o 
  -6  11   9        0.38       -3.60      2.83 o 
  -5  11   9        3.58       12.67      3.64 o 
  -4  11   9       22.43       22.27      3.53 o 
  -3  11   9       17.36       14.34      4.85 o 
  -2  11   9       77.81       79.08      6.77 o 
  -1  11   9        0.00       -0.30      1.76 o 
   0  11   9       10.29       10.16      3.54 o 
  -5  12   9        0.18       -1.77      3.93 o 
  -4  12   9        1.70       -2.03      2.88 o 
  -3  12   9        0.01       -2.23      2.23 o 
   0 -12  10       86.07      104.46      7.65 o 
   1 -12  10      141.98      144.81     15.46 o 
   2 -12  10        8.34        8.55      2.48 o 
   3 -12  10       80.09       85.75      5.41 o 
   4 -12  10       76.71       81.44      3.95 o 
   5 -12  10        2.98        3.45      2.58 o 
  -2 -11  10       47.60       60.87      6.43 o 
  -1 -11  10        1.83        2.18      1.98 o 
   0 -11  10       41.39       40.85      4.32 o 
   1 -11  10       56.15       49.56      5.63 o 
   2 -11  10      138.23      131.17      8.78 o 
   3 -11  10       42.15       42.21      4.48 o 
   4 -11  10       18.83       22.65      2.64 o 
   5 -11  10      169.58      190.22      7.84 o 
   6 -11  10       17.80       14.42      4.23 o 
   7 -11  10       35.95       43.28      6.94 o 
  -4 -10  10      122.30      130.20     13.39 o 
  -3 -10  10       11.39        9.54      2.44 o 
  -2 -10  10      176.54      169.29      6.47 o 
  -1 -10  10       63.72       66.91      4.06 o 
   0 -10  10       20.67       18.59      2.50 o 
   1 -10  10       49.73       52.61      4.37 o 
   2 -10  10       98.10       97.54      4.26 o 
   3 -10  10        5.82        4.02      1.53 o 
   4 -10  10       96.49      105.18      6.33 o 
   5 -10  10        2.44       -0.02      1.55 o 
   6 -10  10        0.15       -0.89      2.98 o 
   7 -10  10        9.44       11.59      3.38 o 
   8 -10  10        2.22        4.22      2.99 o 
  -5  -9  10        0.05        1.57      1.87 o 
  -4  -9  10       35.46       30.66     11.50 o 
  -3  -9  10      149.21      154.32      8.26 o 
  -2  -9  10       29.06       26.31      3.06 o 
  -1  -9  10      402.80      379.22     17.99 o 
   0  -9  10      133.51      130.30      8.30 o 
   1  -9  10       77.56       85.39      6.06 o 
   2  -9  10      146.37      159.89      5.51 o 
   3  -9  10      177.76      166.44      4.89 o 
   4  -9  10       18.30       15.05      3.77 o 
   5  -9  10      348.06      363.99     17.69 o 
   6  -9  10        1.28        3.01      2.34 o 
   7  -9  10       57.45       71.45      6.43 o 
   8  -9  10       11.44        6.26      4.30 o 
  -6  -8  10       57.80       51.56      9.05 o 
  -5  -8  10        0.95        0.46      2.16 o 
  -4  -8  10      131.18      130.31     12.68 o 
  -3  -8  10       60.13       71.98      8.78 o 
  -2  -8  10      205.15      198.29      5.56 o 
  -1  -8  10       47.39       40.94      2.95 o 
   0  -8  10      502.99      483.73      9.48 o 
   1  -8  10       60.26       73.58      3.10 o 
   2  -8  10      137.64      141.53      4.30 o 
   3  -8  10       81.34       86.12      6.54 o 
   4  -8  10      233.35      230.24      6.64 o 
   5  -8  10       30.74       36.76      4.21 o 
   6  -8  10      105.04      111.09      5.72 o 
   7  -8  10       78.68       78.83      5.91 o 
   8  -8  10        0.03        2.94      2.17 o 
   9  -8  10       11.80       13.24      4.60 o 
  -7  -7  10        0.27        8.78      4.88 o 
  -6  -7  10       11.61       12.71      2.36 o 
  -5  -7  10       39.58       47.22      5.06 o 
  -4  -7  10      152.33      141.55      5.41 o 
  -3  -7  10       81.73       85.12      6.53 o 
  -2  -7  10       15.00       16.79      1.98 o 
  -1  -7  10       45.77       53.41      3.24 o 
   0  -7  10      126.81       92.62      3.06 o 
   1  -7  10        3.27        3.01      1.13 o 
   2  -7  10       31.46       32.29      3.77 o 
   3  -7  10        0.90       -0.60      0.96 o 
   4  -7  10      191.88      189.95      5.15 o 
   5  -7  10        0.00        1.02      1.65 o 
   6  -7  10        2.52        1.04      1.74 o 
   7  -7  10       36.25       48.11      4.41 o 
   8  -7  10        1.29       -0.33      2.82 o 
   9  -7  10        0.08       -0.97      2.86 o 
  -7  -6  10       11.96        9.86      5.13 o 
  -6  -6  10       35.28       36.38      4.78 o 
  -5  -6  10       79.54       92.87      8.50 o 
  -4  -6  10      113.94      113.61     11.48 o 
  -3  -6  10      389.87      381.27      7.69 o 
  -2  -6  10      656.69      657.21     11.20 o 
  -1  -6  10        9.40       11.39      1.26 o 
   0  -6  10     1291.62     1239.11     16.00 o 
   1  -6  10      516.57      488.89      7.36 o 
   2  -6  10        0.06        1.04      0.78 o 
   3  -6  10      469.51      487.56      7.49 o 
   4  -6  10      234.97      238.65      5.39 o 
   5  -6  10      183.24      175.65      9.37 o 
   6  -6  10      120.20      126.38      5.64 o 
   7  -6  10        8.66        6.20      3.05 o 
   8  -6  10        1.70        6.23      3.28 o 
   9  -6  10        1.82        2.68      2.91 o 
  -8  -5  10        1.00        1.00      4.28 o 
  -7  -5  10      172.16      156.83      6.52 o 
  -6  -5  10       12.40        7.83      2.57 o 
  -5  -5  10        1.78        1.22      1.41 o 
  -4  -5  10        6.85        5.02      1.72 o 
  -3  -5  10      117.45      105.41      3.16 o 
  -2  -5  10      114.59      106.27      3.60 o 
  -1  -5  10      529.16      506.14      7.83 o 
   0  -5  10        0.30        0.01      0.77 o 
   1  -5  10      261.00      247.40      5.50 o 
   2  -5  10        0.62        2.13      0.84 o 
   3  -5  10      694.44      711.49     11.53 o 
   4  -5  10      240.68      232.99      7.02 o 
   5  -5  10      404.50      423.51     10.37 o 
   6  -5  10        2.95        0.47      2.20 o 
   7  -5  10       54.32       59.01      6.08 o 
   8  -5  10       80.15       89.17      7.88 o 
   9  -5  10        0.05        1.00      2.77 o 
  -9  -4  10      103.72      140.91     14.18 o 
  -8  -4  10        6.21       10.14      4.98 o 
  -7  -4  10        1.72        5.20      4.47 o 
  -6  -4  10       16.47       25.46      3.91 o 
  -5  -4  10      161.62      161.64      6.74 o 
  -4  -4  10      239.70      206.06      8.13 o 
  -3  -4  10       80.88       80.08      3.39 o 
  -2  -4  10       48.92       52.48      3.42 o 
  -1  -4  10        7.02        3.99      0.90 o 
   0  -4  10       57.44       53.95      3.03 o 
   1  -4  10      182.25      169.85      3.13 o 
   2  -4  10      314.45      307.21      4.60 o 
   3  -4  10       72.79       65.65      3.62 o 
   4  -4  10      165.59      141.10      5.30 o 
   5  -4  10       84.89       89.89      6.20 o 
   6  -4  10       33.91       33.39      4.37 o 
   7  -4  10       35.81       31.55      4.69 o 
   8  -4  10        1.55        3.12      3.53 o 
   9  -4  10        3.15        6.92      3.47 o 
  -9  -3  10       23.98       24.82      6.75 o 
  -8  -3  10       61.90       66.45     10.63 o 
  -7  -3  10      106.98      111.92      6.84 o 
  -6  -3  10        3.80        2.93      1.61 o 
  -5  -3  10       53.39       60.53      5.39 o 
  -4  -3  10     1562.13     1480.01     20.72 o 
  -3  -3  10      442.87      417.72      6.45 o 
  -2  -3  10      829.61      833.66     11.21 o 
  -1  -3  10      624.64      598.33      7.60 o 
   0  -3  10      240.34      267.64      4.98 o 
   1  -3  10      359.24      354.19      5.21 o 
   2  -3  10     1100.91     1082.85     13.10 o 
   3  -3  10       60.59       59.57      3.01 o 
   4  -3  10      355.96      358.19      9.46 o 
   5  -3  10       42.97       47.86      4.89 o 
   6  -3  10       11.24        6.16      2.58 o 
   7  -3  10        5.93        8.33      2.86 o 
   8  -3  10        4.77        6.67      3.04 o 
   9  -3  10        3.97        7.29      3.15 o 
  -9  -2  10       40.20       42.31      6.25 o 
  -8  -2  10       73.75       73.95     10.01 o 
  -7  -2  10      114.07      120.67      9.02 o 
  -6  -2  10      100.13      102.35      4.72 o 
  -5  -2  10      109.81      107.25      3.65 o 
  -4  -2  10      145.94      146.10      6.19 o 
  -3  -2  10      110.55       96.10      2.76 o 
  -2  -2  10      866.65      834.14      9.75 o 
  -1  -2  10      445.05      445.02      5.74 o 
   0  -2  10      612.93      588.17      6.94 o 
   1  -2  10      709.52      717.99      9.34 o 
   2  -2  10      537.54      539.30      8.69 o 
   3  -2  10     1928.91     1883.73     27.20 o 
   4  -2  10       34.83       37.79      5.65 o 
   5  -2  10       58.22       63.96      4.41 o 
   6  -2  10      139.44      140.60      7.27 o 
   7  -2  10       14.29        7.40      2.80 o 
   8  -2  10       12.96        7.56      2.70 o 
   9  -2  10        0.76       -6.14      4.26 o 
 -10  -1  10       54.82       49.68      9.06 o 
  -9  -1  10       19.51       17.97      3.61 o 
  -8  -1  10       12.04        9.32      3.05 o 
  -7  -1  10        7.66        6.01      1.86 o 
  -6  -1  10       66.33       65.46      3.22 o 
  -5  -1  10        8.70        8.67      1.48 o 
  -4  -1  10        1.38        5.18      0.99 o 
  -3  -1  10        0.04       -0.14      0.70 o 
  -2  -1  10       76.73       78.32      2.57 o 
  -1  -1  10        0.43        1.97      0.67 o 
   0  -1  10      205.73      202.15      3.60 o 
   1  -1  10      375.69      393.87      6.87 o 
   2  -1  10        5.64        4.06      1.02 o 
   3  -1  10      238.70      250.30     11.40 o 
   4  -1  10        5.57        4.06      1.57 o 
   5  -1  10      205.41      186.34      6.44 o 
   6  -1  10       25.02       10.61      5.97 o 
   7  -1  10       18.22       15.11      3.40 o 
   8  -1  10       74.52       72.40      6.46 o 
 -10   0  10        6.52        8.47      2.95 o 
  -9   0  10       77.87       87.17      7.19 o 
  -8   0  10      119.71      128.20      8.44 o 
  -7   0  10       23.28       19.66      3.90 o 
  -6   0  10      360.31      357.14      7.32 o 
  -5   0  10       70.92       62.05      2.17 o 
  -4   0  10      692.59      696.77      9.84 o 
  -3   0  10      809.34      811.42      9.62 o 
  -2   0  10       18.39       20.45      1.25 o 
  -1   0  10      843.60      925.21      9.81 o 
   0   0  10      278.08      288.31      5.61 o 
   1   0  10      376.11      403.40      6.91 o 
   2   0  10        0.36       -0.18      0.88 o 
   3   0  10      109.56      121.32      4.80 o 
   4   0  10       24.86       20.33      2.42 o 
   5   0  10       61.44       64.33      6.45 o 
   6   0  10       25.49       18.49      2.56 o 
   7   0  10        5.16        3.61      5.07 o 
   8   0  10        8.03       15.46      3.96 o 
 -10   1  10        1.62       -0.41      2.65 o 
  -9   1  10       14.71       13.16      2.64 o 
  -8   1  10      115.35      104.37      5.37 o 
  -7   1  10      168.65      164.66      5.42 o 
  -6   1  10      238.53      212.89      5.46 o 
  -5   1  10      155.67      152.00      3.68 o 
  -4   1  10     2206.21     2119.04     23.15 o 
  -3   1  10      183.16      174.94      3.28 o 
  -2   1  10     1138.74     1115.66     11.61 o 
  -1   1  10        8.52        5.61      1.23 o 
   0   1  10       41.06       43.08      2.57 o 
   1   1  10       10.64       11.16      1.74 o 
   2   1  10      257.71      264.80      6.06 o 
   3   1  10       46.90       46.52      4.75 o 
   4   1  10       49.82       58.17      3.89 o 
   5   1  10       70.62       76.46      4.12 o 
   6   1  10        4.72        5.06      1.86 o 
   7   1  10       14.30       15.79      2.60 o 
   8   1  10       96.93      123.04     13.27 o 
 -11   2  10        0.04        3.26      2.28 o 
 -10   2  10        0.88        2.15      2.26 o 
  -9   2  10       22.24       24.72      3.20 o 
  -8   2  10        7.80        7.65      1.94 o 
  -7   2  10       32.71       40.51      2.96 o 
  -6   2  10      117.20      112.31      3.43 o 
  -5   2  10       24.01       26.71      2.48 o 
  -4   2  10      477.94      488.87      7.20 o 
  -3   2  10       72.41       80.58      2.26 o 
  -2   2  10      463.08      481.76      6.30 o 
  -1   2  10       18.94       17.94      1.25 o 
   0   2  10       58.45       60.28      2.94 o 
   1   2  10      153.64      139.81      6.06 o 
   2   2  10       24.39       29.95      2.45 o 
   3   2  10        9.73        5.27      1.61 o 
   4   2  10       31.40       26.15      2.73 o 
   5   2  10        5.89        4.61      1.70 o 
   6   2  10       56.57       58.91      4.10 o 
   7   2  10       13.36       11.63      2.28 o 
 -11   3  10       84.16       86.20      9.10 o 
 -10   3  10       24.98       30.30      3.69 o 
  -9   3  10       12.71       16.23      2.38 o 
  -8   3  10        6.08        3.68      1.58 o 
  -7   3  10       13.24       14.83      2.04 o 
  -6   3  10      284.33      272.99      5.46 o 
  -5   3  10        0.18        2.41      1.04 o 
  -4   3  10      207.26      187.38      4.22 o 
  -3   3  10       10.20        9.57      0.97 o 
  -2   3  10      204.41      202.54      4.26 o 
  -1   3  10        0.52        2.88      1.15 o 
   0   3  10        0.08        0.62      1.13 o 
   1   3  10      132.60      138.92      4.69 o 
   2   3  10        2.89       -0.11      1.00 o 
   3   3  10        0.07       -0.65      1.33 o 
   4   3  10        0.09       -0.06      1.58 o 
   5   3  10       28.48       25.28      2.78 o 
   6   3  10       13.75       15.68      2.78 o 
   7   3  10        3.26        3.52      1.93 o 
 -11   4  10      155.90      150.45     21.25 o 
 -10   4  10        0.22        1.00      1.76 o 
  -9   4  10       32.99       33.35      3.07 o 
  -8   4  10        0.01        0.41      1.42 o 
  -7   4  10        0.19       -0.54      0.98 o 
  -6   4  10       83.79       77.97      3.23 o 
  -5   4  10       55.54       52.49      2.72 o 
  -4   4  10       89.74       78.10      2.64 o 
  -3   4  10      189.85      172.73      3.45 o 
  -2   4  10       80.48       83.80      3.49 o 
  -1   4  10       95.11       94.44      3.61 o 
   0   4  10       67.66       77.27      5.18 o 
   1   4  10       16.18       17.82      2.13 o 
   3   4  10       35.32       40.20      3.77 o 
   4   4  10        7.19       10.96      3.07 o 
   5   4  10       20.70       20.51      2.93 o 
   6   4  10        1.14        1.85      2.04 o 
 -11   5  10        1.54        0.88      1.97 o 
 -10   5  10        4.24        6.58      2.11 o 
  -9   5  10        0.56        0.15      1.64 o 
  -8   5  10        6.50        7.19      2.15 o 
  -7   5  10       10.95       12.20      1.81 o 
  -6   5  10       31.29       23.31      2.22 o 
  -5   5  10       54.41       63.54      3.00 o 
  -4   5  10      384.05      366.45      5.91 o 
  -3   5  10        1.99        2.86      0.97 o 
  -2   5  10      234.21      235.10      6.01 o 
  -1   5  10      132.88      129.40      5.17 o 
   0   5  10       28.71       24.37      2.62 o 
   1   5  10      387.70      376.00      8.66 o 
   2   5  10       75.80       24.25      4.03 o 
   3   5  10       22.51       27.28      7.77 o 
   4   5  10       19.08       18.06      2.89 o 
   5   5  10        2.00        0.71      1.97 o 
   6   5  10        2.15        4.41      2.16 o 
 -10   6  10        0.02        0.11      1.96 o 
  -9   6  10        2.12        2.57      1.92 o 
  -8   6  10       19.92       18.46      2.15 o 
  -7   6  10        0.82        0.27      1.26 o 
  -6   6  10      169.75      151.11      4.25 o 
  -5   6  10        0.54        0.27      1.14 o 
  -4   6  10      199.21      185.40      3.88 o 
  -3   6  10       62.73       48.25      3.38 o 
  -2   6  10        3.09        4.72      1.56 o 
  -1   6  10       83.54       94.96      4.52 o 
   0   6  10        6.51       10.03      1.97 o 
   1   6  10       43.22       45.37      2.91 o 
   2   6  10        3.10       -0.59      1.81 o 
   3   6  10       58.72       56.90      4.70 o 
   4   6  10       61.45       59.15     10.29 o 
   5   6  10        9.54        7.80      2.52 o 
 -10   7  10       33.43       34.98      3.82 o 
  -9   7  10       11.84       20.04      2.99 o 
  -8   7  10      119.11      122.17      4.48 o 
  -7   7  10       26.91       20.84      2.49 o 
  -6   7  10       18.82       16.84      2.10 o 
  -5   7  10       93.69       83.40      5.68 o 
  -4   7  10       17.04       20.18      3.26 o 
  -3   7  10        1.17        2.56      1.54 o 
  -2   7  10       18.57       13.74      3.03 o 
  -1   7  10      130.21      132.46      5.49 o 
   0   7  10       21.14       20.41      2.59 o 
   1   7  10       36.98       34.54      4.18 o 
   2   7  10        1.65        3.25      2.39 o 
   3   7  10        3.21        0.33      2.02 o 
   4   7  10       10.47       10.39      6.04 o 
 -10   8  10       23.37       26.32      3.41 o 
  -9   8  10        1.00        1.15      1.95 o 
  -8   8  10       54.34       53.76      3.50 o 
  -7   8  10       22.20       23.53      2.61 o 
  -6   8  10        6.13        7.88      2.09 o 
  -5   8  10       24.75       28.64      3.47 o 
  -4   8  10        0.34        2.59      1.73 o 
  -3   8  10       72.77       76.08      4.47 o 
  -2   8  10       23.02       23.34      3.16 o 
  -1   8  10       19.74       19.44      2.92 o 
   0   8  10        3.84        3.51      1.65 o 
   1   8  10       32.50       31.50      4.30 o 
   2   8  10       32.93       24.01     11.13 o 
   3   8  10       23.77       35.79      4.22 o 
  -9   9  10        0.09       -0.20      1.79 o 
  -8   9  10        0.38        0.01      1.67 o 
  -7   9  10       24.72       25.56      3.12 o 
  -6   9  10        3.07        3.77      4.05 o 
  -5   9  10        0.24       -2.26      2.40 o 
  -4   9  10        0.12       -0.62      1.70 o 
  -3   9  10        1.56        1.78      1.75 o 
  -2   9  10       31.29       27.81      4.54 o 
  -1   9  10       58.17       54.10      5.02 o 
   0   9  10       17.08       15.59      2.17 o 
   1   9  10       51.73       44.79     13.20 o 
   2   9  10       70.27       70.92      9.07 o 
  -8  10  10       14.96       14.43      2.39 o 
  -7  10  10        1.28        3.48      2.79 o 
  -6  10  10       11.45       13.82      3.87 o 
  -5  10  10        1.12        1.34      2.84 o 
  -4  10  10        1.58       -0.28      1.92 o 
  -3  10  10       11.88        9.06      3.06 o 
  -2  10  10        2.29        1.53      2.21 o 
  -1  10  10       31.86       36.51      4.31 o 
   0  10  10        0.64       -3.45      2.20 o 
   1  10  10        3.70        5.54      3.00 o 
  -7  11  10       16.92       14.05      4.58 o 
  -6  11  10        0.92       -0.83      3.07 o 
  -5  11  10       29.55       38.02      7.31 o 
  -4  11  10        8.94        9.48      2.67 o 
  -3  11  10        1.47       -0.79      2.00 o 
  -2  11  10       36.73       43.28      4.42 o 
  -1  11  10        0.13       -0.73      1.84 o 
   0 -12  11        3.34        0.25      5.40 o 
   1 -12  11        0.17       -2.23      2.03 o 
   2 -12  11        0.14        0.66      2.09 o 
   3 -12  11       44.16       47.44      6.13 o 
   4 -12  11       13.00       12.74      2.37 o 
  -2 -11  11        6.91        7.07      4.78 o 
  -1 -11  11       43.30       42.87      4.99 o 
   0 -11  11       27.59       31.44      7.63 o 
   1 -11  11       14.90       13.48      3.52 o 
   2 -11  11       19.64       20.53      3.12 o 
   3 -11  11        4.89        4.84      1.68 o 
   4 -11  11        4.77        4.29      1.89 o 
   5 -11  11       15.28       18.32      3.52 o 
   6 -11  11        4.98        0.26      2.47 o 
  -3 -10  11       12.17        9.24      2.48 o 
  -2 -10  11       41.86       51.86      4.41 o 
  -1 -10  11        8.05        9.84      2.16 o 
   0 -10  11       62.07       61.10      5.12 o 
   1 -10  11      100.88       95.94      5.10 o 
   2 -10  11        0.35        1.66      1.85 o 
   3 -10  11       59.74       74.30      4.39 o 
   4 -10  11        5.61        6.05      1.94 o 
   5 -10  11        1.79       -2.07      1.83 o 
   6 -10  11        3.70        1.73      3.33 o 
   7 -10  11        3.96        2.69      4.10 o 
  -5  -9  11       29.22       24.39      3.93 o 
  -4  -9  11       23.01       22.85      3.36 o 
  -3  -9  11       44.26       56.44      5.14 o 
  -2  -9  11       47.82       63.37      3.93 o 
  -1  -9  11        1.87       -2.11      1.33 o 
   0  -9  11       57.30       57.66      4.89 o 
   1  -9  11       14.53       17.15      1.91 o 
   2  -9  11       15.88       19.45      2.18 o 
   3  -9  11       36.28       38.69      3.12 o 
   4  -9  11        0.33       -0.22      2.28 o 
   5  -9  11       13.27       14.24      2.77 o 
   6  -9  11       19.81       27.83      4.21 o 
   7  -9  11        6.30        5.84      2.78 o 
   8  -9  11       21.92       17.64      5.61 o 
  -6  -8  11        0.42        0.36      4.57 o 
  -5  -8  11        5.58        6.88      5.12 o 
  -4  -8  11        0.07        2.45      1.85 o 
  -3  -8  11        0.58       -1.48      1.47 o 
  -2  -8  11        2.78        1.80      2.44 o 
  -1  -8  11       12.36       11.76      2.02 o 
   0  -8  11      120.85      121.50      5.09 o 
   1  -8  11       14.17       16.95      1.94 o 
   2  -8  11      226.62      206.98      8.54 o 
   3  -8  11        0.21       -1.14      1.14 o 
   4  -8  11       92.47       96.43     11.13 o 
   5  -8  11      142.27      141.74      7.34 o 
   6  -8  11        2.07        0.98      2.13 o 
   7  -8  11       40.61       44.54      4.51 o 
   8  -8  11        4.06        5.41      3.58 o 
  -6  -7  11       22.63       21.39      3.60 o 
  -5  -7  11       31.16       21.98      4.11 o 
  -4  -7  11      142.33      148.02      6.79 o 
  -3  -7  11       28.39       27.22      3.08 o 
  -2  -7  11       28.25       28.26      2.54 o 
  -1  -7  11       42.22       48.01      3.86 o 
   0  -7  11       25.64       27.48      2.78 o 
   1  -7  11       63.09       56.33      3.89 o 
   2  -7  11       39.66       37.87      4.08 o 
   3  -7  11        1.60        0.48      1.23 o 
   4  -7  11        1.42        0.66      1.49 o 
   5  -7  11      108.07      106.16      5.50 o 
   6  -7  11       39.10       45.15      4.28 o 
   7  -7  11       36.94       47.70      4.56 o 
   8  -7  11        0.86        1.70      2.66 o 
  -7  -6  11       64.16       63.09      6.96 o 
  -6  -6  11        7.39        7.79      2.87 o 
  -5  -6  11      291.92      278.16      7.90 o 
  -4  -6  11       11.01       12.53      2.72 o 
  -3  -6  11       18.83       20.62      2.20 o 
  -2  -6  11      204.78      193.54      5.28 o 
  -1  -6  11      127.78      121.41      3.36 o 
   0  -6  11      235.48      188.51      4.42 o 
   1  -6  11       72.31       86.38      4.05 o 
   2  -6  11      190.85      188.61      4.23 o 
   3  -6  11      132.23      137.66      5.10 o 
   4  -6  11        2.08        2.98      2.29 o 
   5  -6  11      279.50      273.25      8.35 o 
   6  -6  11       11.59       13.38      2.83 o 
   7  -6  11       49.15       63.34     10.38 o 
   8  -6  11        0.38        0.25      2.69 o 
  -8  -5  11        0.97        1.56      4.64 o 
  -7  -5  11        1.27        1.55      2.35 o 
  -6  -5  11        6.45       10.36      3.09 o 
  -5  -5  11      154.59      155.42      7.94 o 
  -4  -5  11       14.69       16.46      2.47 o 
  -3  -5  11      186.02      159.58      4.67 o 
  -2  -5  11      130.88       99.18      2.87 o 
  -1  -5  11      212.73      177.43      4.20 o 
   0  -5  11      307.40      310.07      5.49 o 
   1  -5  11       30.86       31.90      1.77 o 
   2  -5  11       62.37       67.71      2.48 o 
   3  -5  11      181.10      174.78      5.55 o 
   4  -5  11      105.02      102.69      4.90 o 
   5  -5  11        2.54        4.44      1.89 o 
   6  -5  11       74.97       84.80      7.18 o 
   7  -5  11        2.40        1.13      2.23 o 
   8  -5  11      113.74       89.25      7.95 o 
   9  -5  11        0.07        0.35      2.94 o 
  -8  -4  11       34.70       37.16      5.35 o 
  -7  -4  11       36.64       34.21      4.66 o 
  -6  -4  11       54.93       50.00      3.79 o 
  -5  -4  11      131.68      114.08      4.77 o 
  -4  -4  11       15.05       19.85      2.05 o 
  -3  -4  11      237.87      259.44      6.01 o 
  -2  -4  11      923.93      790.17     11.01 o 
  -1  -4  11       10.94       10.27      1.26 o 
   0  -4  11       83.58       74.69      2.78 o 
   1  -4  11       35.84       36.99      1.74 o 
   2  -4  11       63.34       57.99      2.69 o 
   3  -4  11       50.47       47.64      3.26 o 
   4  -4  11        1.08       -0.60      1.47 o 
   5  -4  11        3.15        5.96      2.52 o 
   6  -4  11       20.66       22.31      6.01 o 
   7  -4  11       32.05       33.11      4.96 o 
   8  -4  11       13.34       18.94      4.18 o 
   9  -4  11       26.23       30.06      5.24 o 
  -9  -3  11       11.67       17.91      6.70 o 
  -8  -3  11       18.71       26.58      4.13 o 
  -7  -3  11       17.30       12.74      3.42 o 
  -6  -3  11       26.70       27.42      4.89 o 
  -5  -3  11       14.62       19.91      2.02 o 
  -4  -3  11       20.64       27.29      2.29 o 
  -3  -3  11        0.01        1.43      0.79 o 
  -2  -3  11      248.69      229.06      4.70 o 
  -1  -3  11      256.96      234.29      4.44 o 
   0  -3  11      208.64      203.28      3.80 o 
   1  -3  11      544.27      508.45      6.60 o 
   2  -3  11       11.75        9.97      1.12 o 
   3  -3  11        3.14        3.30      1.26 o 
   4  -3  11      136.33      133.92      5.60 o 
   5  -3  11      347.74      337.47     11.83 o 
   6  -3  11       42.26       43.90      5.08 o 
   7  -3  11        0.75        1.47      2.29 o 
   8  -3  11       37.93       36.15      8.88 o 
  -9  -2  11        3.88        3.91      4.60 o 
  -8  -2  11        5.76        6.63      2.98 o 
  -7  -2  11        0.56        0.37      1.42 o 
  -6  -2  11       20.42       17.01      3.05 o 
  -5  -2  11       40.86       32.93      2.53 o 
  -4  -2  11       12.23       20.54      2.02 o 
  -3  -2  11        5.43        5.60      0.98 o 
  -2  -2  11      192.49      202.40      4.51 o 
  -1  -2  11      242.29      235.52      4.30 o 
   0  -2  11      137.06      139.29      3.00 o 
   1  -2  11     1999.74     1991.73     22.29 o 
   2  -2  11      238.25      246.49      5.42 o 
   3  -2  11      444.03      402.37      8.62 o 
   4  -2  11       37.87       38.21      3.51 o 
   5  -2  11      214.60      207.22      7.25 o 
   6  -2  11        0.15        1.32      1.96 o 
   7  -2  11       77.06       85.44      7.08 o 
   8  -2  11        2.07        1.92      2.46 o 
 -10  -1  11        0.74        0.25      2.33 o 
  -9  -1  11       17.87       16.93      3.80 o 
  -8  -1  11        0.18        1.30      1.84 o 
  -7  -1  11      154.70      154.93      7.73 o 
  -6  -1  11       34.05       31.39      2.61 o 
  -5  -1  11       16.38       14.75      1.88 o 
  -4  -1  11      121.36      133.75      3.46 o 
  -3  -1  11      132.87      142.90      3.08 o 
  -2  -1  11      645.25      636.47      7.67 o 
  -1  -1  11      398.30      389.77      5.61 o 
   0  -1  11        3.73        4.35      0.88 o 
   1  -1  11      114.26      107.61      3.34 o 
   2  -1  11      449.31      414.52      7.59 o 
   3  -1  11      396.57      387.78      9.86 o 
   4  -1  11      106.36       84.00      4.57 o 
   5  -1  11       21.74       15.83      2.62 o 
   6  -1  11       58.73       66.46      4.83 o 
   7  -1  11       31.98       25.22      6.52 o 
   8  -1  11       30.21       42.58      5.35 o 
 -10   0  11        4.04        7.15      3.27 o 
  -9   0  11        1.26        4.53      2.18 o 
  -8   0  11      204.83      198.97      6.99 o 
  -7   0  11        0.10       -2.07      1.23 o 
  -6   0  11      501.37      468.46      9.04 o 
  -5   0  11      202.99      209.74      4.38 o 
  -4   0  11      243.99      253.76      5.07 o 
  -3   0  11        0.13        1.29      0.80 o 
  -2   0  11     1858.39     1870.37     18.29 o 
  -1   0  11      468.52      446.93      6.35 o 
   0   0  11       16.81       19.35      1.88 o 
   1   0  11       85.45       87.48      3.34 o 
   2   0  11       60.79       62.26      4.41 o 
   3   0  11       25.15       26.98      2.36 o 
   4   0  11       17.56       22.51      2.75 o 
   5   0  11        4.30        1.09      1.65 o 
   6   0  11       45.39       48.34      4.08 o 
   7   0  11        0.82       -0.45      2.02 o 
   8   0  11       47.39       51.34      5.68 o 
 -10   1  11        3.75        1.03      2.15 o 
  -9   1  11        1.79        3.93      2.15 o 
  -8   1  11       48.05       52.07      5.02 o 
  -7   1  11      103.62      110.59      4.29 o 
  -6   1  11      195.99      199.00      9.61 o 
  -5   1  11       14.87       16.41      1.59 o 
  -4   1  11       76.50       74.29      4.90 o 
  -3   1  11      223.34      224.35      4.30 o 
  -2   1  11      163.11      162.86      3.26 o 
  -1   1  11      243.59      244.13      4.83 o 
   0   1  11      253.00      242.77      5.78 o 
   1   1  11      125.95      110.93      4.44 o 
   2   1  11      536.30      486.27     10.67 o 
   3   1  11        5.93        7.69      1.89 o 
   4   1  11        0.44        3.37      1.71 o 
   5   1  11      188.82      190.75     10.84 o 
   6   1  11       23.73       29.51      3.27 o 
   7   1  11       33.93       30.07      4.01 o 
 -10   2  11        4.37        1.89      3.99 o 
  -9   2  11       20.67       19.93      3.09 o 
  -8   2  11       44.70       44.18      3.33 o 
  -7   2  11        4.78        6.07      1.65 o 
  -6   2  11        0.49        2.09      1.00 o 
  -5   2  11       19.44       19.32      1.77 o 
  -4   2  11      709.55      708.23      9.60 o 
  -3   2  11        4.18        4.94      0.88 o 
  -2   2  11       34.21       32.06      1.70 o 
  -1   2  11       82.93       92.95      3.60 o 
   0   2  11       18.68       16.60      1.90 o 
   1   2  11      433.55      419.45     12.39 o 
   2   2  11       37.84       38.77      3.94 o 
   3   2  11       25.90       25.27      3.28 o 
   4   2  11       76.66       77.85      4.57 o 
   5   2  11        3.61        5.51      1.89 o 
   6   2  11        3.37        4.22      1.91 o 
   7   2  11       26.99       29.20      3.41 o 
 -10   3  11       14.69       10.49      2.83 o 
  -9   3  11      221.97      223.74     12.11 o 
  -8   3  11        2.77        3.43      1.66 o 
  -7   3  11      160.45      165.92      5.18 o 
  -6   3  11       32.52       36.21      2.54 o 
  -5   3  11       14.15       12.43      1.73 o 
  -4   3  11        9.86       11.31      1.36 o 
  -3   3  11      192.98      195.64      5.74 o 
  -2   3  11      214.21      210.69      4.48 o 
  -1   3  11      263.87      251.93      6.12 o 
   0   3  11       59.25       58.79      3.93 o 
   1   3  11       39.18       38.55      3.35 o 
   2   3  11       49.97       59.50      3.30 o 
   3   3  11       32.13       19.96      4.13 o 
   4   3  11       18.85       14.80      2.74 o 
   5   3  11        1.79       -1.05      1.73 o 
   6   3  11        4.52        7.37      2.48 o 
 -10   4  11        0.00        1.61      1.84 o 
  -9   4  11       39.02       38.92      4.16 o 
  -8   4  11       38.23       47.90      3.50 o 
  -7   4  11        3.87        5.22      1.42 o 
  -6   4  11       71.93       70.97      3.42 o 
  -5   4  11       21.06       26.08      2.09 o 
  -4   4  11      109.84      106.65      4.56 o 
  -3   4  11       27.46       27.92      2.01 o 
  -2   4  11      600.22      599.19     11.18 o 
  -1   4  11       19.95       21.73      2.21 o 
   0   4  11      273.79      268.18      9.58 o 
   1   4  11       73.51       71.77      3.82 o 
   2   4  11       34.03       31.02      2.35 o 
   3   4  11       32.21       25.01      3.81 o 
   4   4  11       20.08       22.85      3.26 o 
   5   4  11        2.45       -1.75      3.79 o 
   6   4  11       27.32       30.06      3.72 o 
 -10   5  11        3.73        5.57      2.32 o 
  -9   5  11        0.28        0.15      2.04 o 
  -8   5  11        8.74        6.12      2.12 o 
  -7   5  11       32.50       32.08      3.87 o 
  -6   5  11       57.01       53.37      3.83 o 
  -5   5  11        1.26        3.76      1.28 o 
  -4   5  11       65.09       57.58      2.39 o 
  -3   5  11        5.63       11.18      1.91 o 
  -2   5  11      118.56      107.27      4.20 o 
  -1   5  11       37.37       42.57      3.64 o 
   0   5  11       48.64       55.09      3.89 o 
   1   5  11      144.42      128.89      4.71 o 
   2   5  11        4.47        5.24      2.14 o 
   3   5  11       94.75      105.41      5.84 o 
   4   5  11        3.72        6.58      5.82 o 
   5   5  11       85.82       88.31      7.31 o 
 -10   6  11        0.94        3.24      2.22 o 
  -9   6  11      101.59       94.81      5.68 o 
  -8   6  11        1.59        1.88      1.54 o 
  -7   6  11        1.18       -1.54      1.57 o 
  -6   6  11       22.65       26.64      2.39 o 
  -5   6  11       17.17       15.47      1.80 o 
  -4   6  11       55.46       48.57      2.53 o 
  -3   6  11        0.03        0.65      1.40 o 
  -2   6  11       90.93       93.24      4.29 o 
  -1   6  11       66.33       61.82      4.40 o 
   0   6  11       52.09       47.51      4.53 o 
   1   6  11        0.05       -1.29      1.18 o 
   2   6  11        9.47        2.05      1.54 o 
   3   6  11       11.73        5.57      2.46 o 
   4   6  11        3.63        3.89      2.43 o 
 -10   7  11        6.14        6.68      2.47 o 
  -9   7  11       60.43       64.96      4.67 o 
  -8   7  11        6.72        4.30      1.77 o 
  -7   7  11       14.82       26.05      5.85 o 
  -6   7  11        6.58        3.28      1.47 o 
  -5   7  11        1.13        3.88      1.94 o 
  -4   7  11        8.27        6.83      1.97 o 
  -3   7  11      283.98      272.80      7.40 o 
  -2   7  11       26.76       29.57      3.60 o 
  -1   7  11      335.32      323.03      9.26 o 
   0   7  11        7.85       11.07      2.19 o 
   1   7  11       47.54       40.92      4.65 o 
   2   7  11       21.68       14.86      2.99 o 
   3   7  11        0.20       -1.39      2.74 o 
   4   7  11       24.63       21.39      3.52 o 
  -9   8  11        9.96        7.61      2.27 o 
  -8   8  11       16.94       19.87      2.65 o 
  -7   8  11       15.37        9.01      2.61 o 
  -6   8  11        0.03       -1.05      1.52 o 
  -5   8  11        0.92        1.82      2.48 o 
  -4   8  11       23.63       15.84      3.89 o 
  -3   8  11        4.85        5.60      2.03 o 
  -2   8  11        0.98       -1.36      1.82 o 
  -1   8  11        8.01        6.49      2.22 o 
   0   8  11       89.30       89.40      4.49 o 
   1   8  11       48.50       49.17      6.88 o 
   2   8  11        3.35        1.93      2.38 o 
   3   8  11       28.10       28.80      4.17 o 
  -9   9  11       16.40       18.80      2.69 o 
  -8   9  11       13.46       12.47      2.98 o 
  -7   9  11       18.11       22.45      4.29 o 
  -6   9  11        2.20       -0.14      4.53 o 
  -5   9  11        0.11        2.30      7.17 o 
  -4   9  11        4.38        3.13      2.02 o 
  -3   9  11        0.01        0.04      2.03 o 
  -2   9  11        3.03        4.26      2.30 o 
  -1   9  11        4.78        7.63      3.58 o 
   0   9  11        2.44        2.91      1.50 o 
   1   9  11        2.71        1.77      2.89 o 
  -8  10  11       29.41       31.42      3.07 o 
  -7  10  11        1.91       15.61      3.59 o 
  -6  10  11       20.36       15.61      6.78 o 
  -5  10  11        0.01        2.04      7.38 o 
  -4  10  11        0.13       -2.45      1.91 o 
  -3  10  11       44.59       45.27      4.76 o 
  -2  10  11        1.07       -0.59      2.00 o 
  -1  10  11       11.83       12.48      2.64 o 
   0  10  11       12.39        8.69      3.49 o 
  -6  11  11        0.01        1.15      3.09 o 
  -5  11  11        5.73        5.12      3.78 o 
  -4  11  11       41.33       44.40      4.18 o 
  -3  11  11       29.80       32.28      4.16 o 
  -1 -11  12        1.84       -0.80      2.05 o 
   0 -11  12       15.46       18.56      2.97 o 
   1 -11  12       16.84       16.81      3.28 o 
   2 -11  12       28.41       31.92      3.66 o 
   3 -11  12       11.44       14.82      2.48 o 
   4 -11  12       10.58       16.75      3.41 o 
   5 -11  12       18.97       20.24      3.63 o 
  -3 -10  12        0.20       -0.27      1.91 o 
  -2 -10  12      122.34      120.42      5.24 o 
  -1 -10  12       39.22       46.96      4.86 o 
   0 -10  12       18.88       19.60      4.64 o 
   1 -10  12      111.20      121.18      6.13 o 
   2 -10  12      124.44      129.21      5.32 o 
   3 -10  12       10.18       10.14      2.11 o 
   4 -10  12       42.12       32.88      4.10 o 
   5 -10  12       67.66       66.90     19.97 o 
   6 -10  12        0.01       -2.56      2.91 o 
  -4  -9  12       16.74       23.41      3.34 o 
  -3  -9  12       20.06       20.27      4.72 o 
  -2  -9  12      130.02      133.73      7.19 o 
  -1  -9  12      118.05      109.29      5.29 o 
   0  -9  12      280.56      272.80      7.96 o 
   1  -9  12        0.20        3.99      1.45 o 
   2  -9  12       62.38       66.86      4.23 o 
   3  -9  12      188.33      189.39      7.20 o 
   4  -9  12        3.15        3.91      4.09 o 
   5  -9  12      252.73      226.59     12.62 o 
   6  -9  12       57.18       59.90      8.08 o 
   7  -9  12        4.78        3.17      2.71 o 
  -5  -8  12       21.42       27.05      3.28 o 
  -4  -8  12       77.49       71.71      6.68 o 
  -3  -8  12        0.07        1.64      1.73 o 
  -2  -8  12       60.19       66.81      4.02 o 
  -1  -8  12        4.25        2.67      1.58 o 
   0  -8  12      106.26       84.13      4.23 o 
   1  -8  12       21.45       18.40      2.06 o 
   2  -8  12      110.17      123.80      5.01 o 
   3  -8  12        8.60        7.11      1.71 o 
   4  -8  12        9.50       15.24      7.96 o 
   5  -8  12       29.70       39.43      6.35 o 
   6  -8  12       24.82       35.62      8.29 o 
   7  -8  12        0.48       -1.27      2.08 o 
  -6  -7  12       17.37       17.28      6.88 o 
  -5  -7  12       57.86       64.24      6.86 o 
  -4  -7  12       53.02       44.77      7.27 o 
  -3  -7  12      405.54      404.95      8.72 o 
  -2  -7  12      101.38      113.63      6.23 o 
  -1  -7  12      225.19      240.26      6.31 o 
   0  -7  12      104.27      106.01      3.80 o 
   1  -7  12       50.39       48.19      2.98 o 
   2  -7  12        6.03        4.81      1.62 o 
   3  -7  12      516.18      490.65     12.55 o 
   4  -7  12       22.98       19.94      3.36 o 
   5  -7  12       68.86       80.92      5.51 o 
   6  -7  12        1.67        5.70      4.53 o 
   7  -7  12        3.68        0.17      2.68 o 
   8  -7  12        0.07       -0.37      2.65 o 
  -7  -6  12       11.89       16.13      4.06 o 
  -6  -6  12       89.36       91.34      7.44 o 
  -5  -6  12       25.15       17.55      2.69 o 
  -4  -6  12       59.96       59.42      4.28 o 
  -3  -6  12        1.30        1.13      1.29 o 
  -2  -6  12      671.63      613.58     11.18 o 
  -1  -6  12       46.86       53.63      3.38 o 
   0  -6  12      252.10      261.03      5.93 o 
   1  -6  12        0.24        0.29      0.98 o 
   2  -6  12      176.14      156.62      7.64 o 
   3  -6  12        0.27        3.36      1.30 o 
   4  -6  12      120.14      130.87      5.68 o 
   5  -6  12        4.80        7.08      2.42 o 
   6  -6  12       71.09       84.51      7.44 o 
   7  -6  12       45.38       48.31      6.02 o 
   8  -6  12       10.93       12.58      3.76 o 
  -7  -5  12        2.20        0.34      2.50 o 
  -6  -5  12      100.90       87.00      4.85 o 
  -5  -5  12       31.55       34.56      3.42 o 
  -4  -5  12       31.38       23.72      2.08 o 
  -3  -5  12       31.58       25.88      2.41 o 
  -2  -5  12       80.39       68.58      2.74 o 
  -1  -5  12       98.80      104.77      3.44 o 
   0  -5  12       11.56       12.57      1.52 o 
   1  -5  12      237.68      229.34      6.41 o 
   2  -5  12        3.54        4.76      1.20 o 
   3  -5  12       24.19       25.29      4.80 o 
   4  -5  12        0.10       -0.17      1.45 o 
   5  -5  12      307.13      329.42      9.41 o 
   6  -5  12       31.10       34.29      8.60 o 
   7  -5  12       23.38       26.79      5.82 o 
   8  -5  12       13.56       18.67      4.44 o 
  -8  -4  12        2.22        4.29      2.60 o 
  -7  -4  12       17.70       20.55      3.38 o 
  -6  -4  12      108.16      102.30     13.39 o 
  -5  -4  12      227.55      243.29     10.22 o 
  -4  -4  12      368.60      355.56      6.71 o 
  -3  -4  12       17.69       12.79      2.16 o 
  -2  -4  12     1046.60     1058.16     14.13 o 
  -1  -4  12       41.38       35.55      2.11 o 
   0  -4  12       28.49       24.43      2.54 o 
   1  -4  12        0.26       -0.04      0.74 o 
   2  -4  12        9.18        6.51      1.18 o 
   3  -4  12      168.95      169.70      4.81 o 
   4  -4  12        0.36        3.30      1.75 o 
   5  -4  12      110.66       97.67      7.45 o 
   6  -4  12       24.72       19.29      3.90 o 
   7  -4  12        1.91       -0.15      2.47 o 
   8  -4  12       13.43       18.85      4.44 o 
  -9  -3  12       72.37       67.85      5.18 o 
  -8  -3  12       31.60       34.81      5.02 o 
  -7  -3  12       11.51       12.34      2.46 o 
  -6  -3  12       17.70       18.84      2.72 o 
  -5  -3  12       33.67       38.79      2.89 o 
  -4  -3  12      104.03       89.88      3.24 o 
  -3  -3  12      197.20      205.68      5.65 o 
  -2  -3  12      103.01       93.63      4.09 o 
  -1  -3  12      860.72      842.36     13.26 o 
   0  -3  12       38.10       43.11      2.07 o 
   1  -3  12        2.89        2.13      0.97 o 
   2  -3  12      780.51      751.83     11.84 o 
   3  -3  12      905.49      925.62     13.92 o 
   4  -3  12        5.45        4.48      1.98 o 
   5  -3  12      349.39      359.21     10.38 o 
   6  -3  12        4.87        1.91      2.16 o 
   7  -3  12        4.99        5.12      3.04 o 
   8  -3  12       25.50       36.71      6.69 o 
  -9  -2  12       24.06       19.30      7.84 o 
  -8  -2  12       69.59       74.12      4.98 o 
  -7  -2  12      127.65      131.48      5.96 o 
  -6  -2  12        1.57        1.74      1.37 o 
  -5  -2  12       14.09       16.59      2.06 o 
  -4  -2  12      109.99      109.69      3.11 o 
  -3  -2  12      142.14      121.26      3.45 o 
  -2  -2  12      379.37      340.60      5.79 o 
  -1  -2  12        0.25        0.17      0.77 o 
   0  -2  12       86.87       83.39      2.59 o 
   1  -2  12       62.57       55.27      2.31 o 
   2  -2  12      208.05      202.65      5.06 o 
   3  -2  12       23.44       22.30      2.45 o 
   4  -2  12        9.10       16.92      2.70 o 
   5  -2  12        4.37        5.87      2.11 o 
   6  -2  12       66.74       65.70      8.36 o 
   7  -2  12        8.79        8.65      3.27 o 
   8  -2  12        6.92        7.86      4.37 o 
  -9  -1  12       20.46       26.87      3.54 o 
  -8  -1  12       51.84       48.34      8.48 o 
  -7  -1  12        0.37        0.68      1.73 o 
  -6  -1  12      143.85      146.54      6.29 o 
  -5  -1  12       98.07      102.61      4.45 o 
  -4  -1  12      604.31      600.87      9.15 o 
  -3  -1  12      588.59      587.73      8.42 o 
  -2  -1  12      475.28      515.13      8.44 o 
  -1  -1  12       44.18       44.08      2.10 o 
   0  -1  12      961.93      944.21     13.13 o 
   1  -1  12        0.71        0.92      1.13 o 
   2  -1  12       60.92       64.04      3.74 o 
   3  -1  12       29.44       30.00      3.19 o 
   4  -1  12       13.39       17.81      2.64 o 
   5  -1  12       24.30       22.04      3.06 o 
   6  -1  12       20.11       19.59      3.05 o 
   7  -1  12       26.46       27.78      4.57 o 
   8  -1  12        0.74       -4.76      3.62 o 
 -10   0  12       33.11       39.07      4.05 o 
  -9   0  12       34.84       37.97      4.01 o 
  -8   0  12       51.22       55.06      4.51 o 
  -7   0  12       79.35       79.32      4.30 o 
  -6   0  12       50.69       48.72      3.26 o 
  -5   0  12        3.48        3.11      1.11 o 
  -4   0  12      455.07      446.17      7.49 o 
  -3   0  12       67.75       73.82      4.24 o 
  -2   0  12      251.27      231.78      4.19 o 
  -1   0  12      220.36      211.26      3.93 o 
   0   0  12      146.66      149.79      4.59 o 
   1   0  12      396.98      391.41      8.09 o 
   2   0  12        0.51        0.80      1.21 o 
   3   0  12      310.70      307.84      8.57 o 
   4   0  12       96.32       93.35      5.27 o 
   5   0  12      164.60      160.05      6.64 o 
   6   0  12       31.64       28.61      4.32 o 
   7   0  12        0.24        0.71      2.42 o 
 -10   1  12       18.80       13.31      4.37 o 
  -9   1  12       24.43       23.58      3.42 o 
  -8   1  12        6.17        6.11      1.97 o 
  -7   1  12        9.30        6.51      1.91 o 
  -6   1  12       70.61       75.52      3.83 o 
  -5   1  12       19.92       18.78      1.78 o 
  -4   1  12       33.03       38.48      3.90 o 
  -3   1  12      111.69      119.02      3.19 o 
  -2   1  12     1121.17     1065.58     12.86 o 
  -1   1  12        3.06        3.68      1.02 o 
   0   1  12       77.85       81.76      3.53 o 
   1   1  12        1.93        2.10      1.37 o 
   2   1  12      284.93      287.79      7.85 o 
   3   1  12      363.80      346.20      9.51 o 
   4   1  12        0.73        0.13      1.47 o 
   5   1  12      117.41      114.35      8.57 o 
   6   1  12       83.44       76.84      5.17 o 
   7   1  12       10.56       10.19      5.54 o 
 -10   2  12       27.64       27.50      6.07 o 
  -9   2  12       16.16       16.78      2.94 o 
  -8   2  12      140.17      135.36      6.62 o 
  -7   2  12      135.20      122.56      4.58 o 
  -6   2  12        1.05       -0.68      1.00 o 
  -5   2  12       45.83       46.06      2.86 o 
  -4   2  12        7.88        4.56      1.98 o 
  -3   2  12        1.62        5.06      1.07 o 
  -2   2  12      751.70      745.05     11.06 o 
  -1   2  12        2.73        2.31      1.37 o 
   0   2  12        2.80        3.11      1.35 o 
   1   2  12        0.80        0.20      1.07 o 
   2   2  12       14.74        6.15      1.70 o 
   3   2  12      212.57      196.60      8.11 o 
   4   2  12       42.31       11.78      2.36 o 
   5   2  12        5.47        6.55      2.10 o 
   6   2  12        4.06        3.86      2.07 o 
 -10   3  12        1.49        3.50      2.64 o 
  -9   3  12        8.91       10.56      2.84 o 
  -8   3  12        7.03        5.30      1.91 o 
  -7   3  12        0.00        4.39      2.11 o 
  -6   3  12       65.58       69.80      3.33 o 
  -5   3  12       11.95       10.30      1.55 o 
  -4   3  12      691.79      678.24      9.80 o 
  -3   3  12        0.19        0.07      0.97 o 
  -2   3  12      377.97      360.74      6.33 o 
  -1   3  12       44.18       40.33      2.95 o 
   0   3  12       87.72       94.86      4.43 o 
   1   3  12       54.74       49.37      3.65 o 
   2   3  12       85.99       96.49      4.15 o 
   3   3  12       84.57       86.39      5.47 o 
   4   3  12       10.87       11.60      2.74 o 
   5   3  12       15.86       19.70      3.27 o 
   6   3  12       43.39       57.27      5.15 o 
 -10   4  12        3.40        2.71      2.19 o 
  -9   4  12        4.78        6.54      2.24 o 
  -8   4  12        0.86        2.95      1.84 o 
  -7   4  12       10.05       11.26      1.81 o 
  -6   4  12        4.64        5.54      1.54 o 
  -5   4  12      144.45      145.15      4.90 o 
  -4   4  12      313.12      312.46      5.96 o 
  -3   4  12       32.10       33.24      2.19 o 
  -2   4  12       73.26       72.54      4.04 o 
  -1   4  12       28.36       31.08      2.72 o 
   0   4  12       25.41       32.99      5.01 o 
   1   4  12        0.03        2.02      1.41 o 
   2   4  12        0.72       -0.20      1.09 o 
   3   4  12        1.25        1.67      2.55 o 
   4   4  12       59.38       60.40      5.27 o 
   5   4  12       16.81       12.52      2.99 o 
 -10   5  12        0.45        2.37      2.17 o 
  -9   5  12        5.54        7.63      2.34 o 
  -8   5  12       14.44       11.39      2.79 o 
  -7   5  12        1.02        0.04      1.35 o 
  -6   5  12       54.76       57.83      3.36 o 
  -5   5  12        1.42        1.11      1.26 o 
  -4   5  12      136.97      134.44      3.97 o 
  -3   5  12        1.16        1.25      1.54 o 
  -2   5  12        0.51        0.06      1.36 o 
  -1   5  12        4.56        3.53      1.79 o 
   0   5  12        0.34        0.60      1.61 o 
   1   5  12        1.76        1.30      1.67 o 
   2   5  12        5.23        3.52      2.35 o 
   3   5  12       16.80       16.23      3.06 o 
   4   5  12       31.01       32.82      4.16 o 
   5   5  12        0.51       -0.49      2.13 o 
 -10   6  12        0.13       -0.14      1.92 o 
  -9   6  12        3.53        7.34      2.35 o 
  -8   6  12        9.16       13.85      2.11 o 
  -7   6  12       22.35       22.71      2.48 o 
  -6   6  12       11.04        8.66      2.47 o 
  -5   6  12        2.69        2.88      1.35 o 
  -4   6  12        8.80       11.27      2.38 o 
  -3   6  12        2.60        3.77      2.73 o 
  -2   6  12       51.59       57.83      3.86 o 
  -1   6  12       29.23       22.70      2.99 o 
   0   6  12       43.11       45.22      3.78 o 
   1   6  12       15.04       16.78      2.23 o 
   2   6  12        1.69        2.69      3.10 o 
   3   6  12       32.00       36.54      4.47 o 
   4   6  12        0.92        3.60      4.03 o 
  -9   7  12        2.24        6.08      4.57 o 
  -8   7  12        1.96        1.06      1.69 o 
  -7   7  12       23.87       20.69      2.55 o 
  -6   7  12       12.22       17.89      2.57 o 
  -5   7  12       23.76       21.22      2.37 o 
  -4   7  12      115.23      120.27      5.29 o 
  -3   7  12        4.61        7.00      2.07 o 
  -2   7  12       56.56       52.18      4.63 o 
  -1   7  12      108.49      110.77      8.94 o 
   0   7  12       13.70       15.81      2.53 o 
   1   7  12        8.57        9.47      3.19 o 
   2   7  12       13.29       13.43      4.44 o 
   3   7  12        0.97        1.00      2.46 o 
  -9   8  12       12.01       13.67      2.72 o 
  -8   8  12       16.49       21.60      2.76 o 
  -7   8  12        3.84        5.97      2.48 o 
  -6   8  12       18.27       18.13      2.58 o 
  -5   8  12        1.99        1.44      2.72 o 
  -4   8  12       28.02       25.11      3.84 o 
  -3   8  12       25.99       27.10      3.16 o 
  -2   8  12        0.17       -0.11      1.96 o 
  -1   8  12       13.29        6.73      2.37 o 
   0   8  12       23.05       22.93      2.78 o 
   1   8  12        4.33        4.02      4.77 o 
   2   8  12        7.73        4.46      3.28 o 
  -8   9  12        1.53        0.77      2.39 o 
  -7   9  12       13.67       12.23      1.96 o 
  -6   9  12        3.67       21.88      4.23 o 
  -5   9  12        1.22        2.71      2.92 o 
  -4   9  12        0.22        1.20      2.09 o 
  -3   9  12       14.65       11.56      3.06 o 
  -2   9  12        0.22       -0.41      2.11 o 
  -1   9  12       13.21       16.86      2.95 o 
   0   9  12        0.56        0.78      2.66 o 
  -7  10  12        3.12        2.07      5.05 o 
  -6  10  12        2.44        9.14      7.83 o 
  -5  10  12        8.38       10.38      3.70 o 
  -4  10  12        3.77        6.32      4.78 o 
  -3  10  12       43.99       46.30      4.99 o 
  -2  10  12       13.21       13.74      5.07 o 
   0 -11  13      107.35       99.88      5.96 o 
   1 -11  13       13.26       21.52      3.25 o 
   2 -11  13      109.14      123.89      6.06 o 
   3 -11  13       27.34       28.54      3.05 o 
   4 -11  13        1.20        0.34      2.53 o 
  -2 -10  13       14.99       19.43      2.70 o 
  -1 -10  13        5.97        3.86      2.13 o 
   0 -10  13        1.28        2.32      2.66 o 
   1 -10  13      215.10      224.85      7.45 o 
   2 -10  13       61.58       60.60      3.70 o 
   3 -10  13       16.82       16.07      2.41 o 
   4 -10  13       59.67       62.28      5.33 o 
   5 -10  13       46.18       38.01      6.50 o 
  -4  -9  13       13.07       21.48      4.95 o 
  -3  -9  13       11.07       12.59      2.72 o 
  -2  -9  13        7.45        6.82      2.81 o 
  -1  -9  13       29.52       32.50      5.35 o 
   0  -9  13       68.02       77.99      4.99 o 
   1  -9  13       19.76       20.20      2.33 o 
   2  -9  13        0.20       -0.91      1.54 o 
   3  -9  13        0.50        1.33      2.29 o 
   4  -9  13       15.49       14.56      3.09 o 
   5  -9  13        1.68        4.18      3.40 o 
   6  -9  13        1.78        3.62      4.07 o 
  -5  -8  13      112.30      126.81      6.38 o 
  -4  -8  13       57.53       70.87      5.13 o 
  -3  -8  13        2.78        3.77      1.80 o 
  -2  -8  13      157.95      174.19      5.77 o 
  -1  -8  13      240.70      233.15      7.21 o 
   0  -8  13        0.01       -0.08      1.31 o 
   1  -8  13      196.60      198.69      5.45 o 
   2  -8  13        3.12        4.24      1.76 o 
   3  -8  13       36.74       44.39      6.92 o 
   4  -8  13        0.81        2.08      3.04 o 
   5  -8  13        2.68        1.93      3.57 o 
   6  -8  13        2.54        6.52      2.78 o 
   7  -8  13       15.26       19.52      4.17 o 
  -6  -7  13       41.19       41.38      4.64 o 
  -5  -7  13        5.68        5.58      2.25 o 
  -4  -7  13       85.45       87.93      5.54 o 
  -3  -7  13        2.63        5.81      1.80 o 
  -2  -7  13        8.82       12.50      2.10 o 
  -1  -7  13        0.85        1.04      1.49 o 
   0  -7  13       99.25      105.62      4.54 o 
   1  -7  13       29.98       29.07      2.45 o 
   2  -7  13      145.45      138.39      6.98 o 
   3  -7  13       83.80       76.79      6.73 o 
   4  -7  13        0.38       -2.74      2.53 o 
   5  -7  13        1.42        6.48      2.77 o 
   6  -7  13       30.11       44.06      6.26 o 
   7  -7  13        1.76        3.18      3.24 o 
  -6  -6  13        0.08        0.37      1.87 o 
  -5  -6  13        0.00        1.73      1.90 o 
  -4  -6  13        2.36        1.23      1.52 o 
  -3  -6  13       88.05       85.39      4.21 o 
  -2  -6  13       44.50       47.67      3.34 o 
  -1  -6  13        0.84        1.01      1.18 o 
   0  -6  13      208.91      187.97      5.07 o 
   1  -6  13       16.29       15.58      2.12 o 
   2  -6  13      204.82      206.67      6.40 o 
   3  -6  13       42.26       49.41      3.92 o 
   4  -6  13       81.73       83.18      7.58 o 
   5  -6  13       93.58       87.02      5.73 o 
   6  -6  13       14.58       17.39      4.14 o 
   7  -6  13      164.30      162.25      9.51 o 
  -7  -5  13       24.44       27.87      4.10 o 
  -6  -5  13      111.41      115.40     14.76 o 
  -5  -5  13       32.59       29.27      4.53 o 
  -4  -5  13        2.30        1.32      1.40 o 
  -3  -5  13       31.96       33.17      2.78 o 
  -2  -5  13       19.25       24.37      1.97 o 
  -1  -5  13        4.51        4.35      1.49 o 
   0  -5  13      169.31      159.01      4.19 o 
   1  -5  13       18.37       24.61      2.72 o 
   2  -5  13       15.16       16.96      1.83 o 
   3  -5  13       16.83       13.82      2.46 o 
   4  -5  13       37.10       36.47      3.63 o 
   5  -5  13      168.90      169.82      6.73 o 
   6  -5  13       19.47       13.04      3.67 o 
   7  -5  13      164.83      169.54      9.67 o 
  -8  -4  13        8.78       11.27      3.49 o 
  -7  -4  13      269.74      286.94      8.78 o 
  -6  -4  13        0.00       -1.15      1.72 o 
  -5  -4  13      163.77      157.08      4.45 o 
  -4  -4  13       16.55       13.89      1.98 o 
  -3  -4  13        2.65        1.23      0.98 o 
  -2  -4  13      171.84      161.53      5.21 o 
  -1  -4  13        0.26        1.84      1.16 o 
   0  -4  13       73.70       60.87      3.11 o 
   1  -4  13        2.33        3.23      0.91 o 
   2  -4  13        0.16        1.47      0.94 o 
   3  -4  13        6.21        6.42      1.57 o 
   4  -4  13      132.53      127.64      5.59 o 
   5  -4  13      188.89      199.20      9.49 o 
   6  -4  13        9.07        9.66      5.23 o 
   7  -4  13      190.02      191.58     15.49 o 
  -8  -3  13        8.17        8.56      3.45 o 
  -7  -3  13       90.01       85.91      5.43 o 
  -6  -3  13       32.30       36.54      3.54 o 
  -5  -3  13       78.24       79.82      5.39 o 
  -4  -3  13        2.57        2.50      1.18 o 
  -3  -3  13        3.32        1.68      1.99 o 
  -2  -3  13      104.74      112.99      3.74 o 
  -1  -3  13       51.48       45.11      2.88 o 
   0  -3  13      348.35      343.64      6.68 o 
   1  -3  13        1.34        0.33      1.01 o 
   2  -3  13      499.53      500.60     11.25 o 
   3  -3  13        0.32        0.00      1.11 o 
   4  -3  13       72.28       62.54      4.89 o 
   5  -3  13       28.85       29.55      3.61 o 
   6  -3  13      195.11      171.47      9.54 o 
   7  -3  13        2.64        3.14      3.41 o 
  -9  -2  13       11.30        9.75      3.15 o 
  -8  -2  13       25.46       30.85      3.65 o 
  -7  -2  13       67.20       76.57      5.20 o 
  -6  -2  13       44.91       52.58      3.53 o 
  -5  -2  13       75.95       80.99      3.93 o 
  -4  -2  13      193.14      176.19      3.85 o 
  -3  -2  13        4.07        7.59      1.40 o 
  -2  -2  13      192.94      180.77      4.38 o 
  -1  -2  13      106.63      107.25      3.77 o 
   0  -2  13      829.53      782.36     11.73 o 
   1  -2  13        1.77        2.33      2.10 o 
   2  -2  13        1.07        2.19      1.47 o 
   3  -2  13      185.78      180.19      5.76 o 
   4  -2  13        1.59        2.05      2.97 o 
   5  -2  13        9.88        8.67      2.55 o 
   6  -2  13        5.36        1.38      2.36 o 
   7  -2  13       31.19       35.84      7.21 o 
  -9  -1  13        9.44       16.12      3.06 o 
  -8  -1  13        1.47        4.73      2.27 o 
  -7  -1  13       20.21       17.19      2.44 o 
  -6  -1  13       36.88       37.38      3.01 o 
  -5  -1  13      246.92      224.55      6.08 o 
  -4  -1  13       32.24       28.77      1.94 o 
  -3  -1  13      119.11      113.70      3.85 o 
  -2  -1  13      164.03      165.15      4.14 o 
  -1  -1  13      381.09      355.80      5.80 o 
   0  -1  13      409.28      397.64      7.01 o 
   1  -1  13        0.69        2.23      1.39 o 
   2  -1  13       59.53       62.80      3.89 o 
   3  -1  13       85.97       75.08      5.08 o 
   4  -1  13        1.10        2.34      1.96 o 
   5  -1  13       71.75       72.37      6.79 o 
   6  -1  13        1.01        0.16      1.95 o 
   7  -1  13       14.11       11.42      3.70 o 
  -9   0  13        1.03        2.46      2.32 o 
  -8   0  13        0.25        0.02      1.60 o 
  -7   0  13       22.40       31.65      2.95 o 
  -6   0  13        1.76        2.40      1.55 o 
  -5   0  13        2.51        4.86      1.25 o 
  -4   0  13      168.02      182.79      4.27 o 
  -3   0  13        0.35       -0.13      0.78 o 
  -2   0  13        5.20        7.59      1.19 o 
  -1   0  13      166.15      171.34      4.28 o 
   0   0  13       25.40       23.01      2.41 o 
   1   0  13      659.84      646.99     11.81 o 
   2   0  13      107.69       95.41      5.02 o 
   3   0  13       13.30       16.06      2.16 o 
   4   0  13      129.26      120.46      5.72 o 
   5   0  13      164.35      167.36     10.30 o 
   6   0  13        1.87        1.72      1.80 o 
   7   0  13       18.03        6.52      5.26 o 
  -9   1  13       65.41       73.09      7.05 o 
  -8   1  13        0.11       -0.23      1.80 o 
  -7   1  13       69.92       68.76      4.07 o 
  -6   1  13        0.91        3.64      1.18 o 
  -5   1  13       13.36       15.74      1.93 o 
  -4   1  13       22.91       15.64      1.53 o 
  -3   1  13        8.88        5.98      1.30 o 
  -2   1  13       46.06       45.34      2.33 o 
  -1   1  13        3.18        3.58      1.20 o 
   0   1  13     1125.85     1089.66     21.84 o 
   1   1  13       31.44       33.24      3.32 o 
   2   1  13      108.93       97.06      4.55 o 
   3   1  13       72.55       67.65      5.76 o 
   4   1  13       60.60       67.38      4.92 o 
   5   1  13        0.25        3.51      1.85 o 
   6   1  13       67.94       67.91      5.16 o 
 -10   2  13       20.77       20.89      4.83 o 
  -9   2  13        2.37        0.49      1.78 o 
  -8   2  13      104.00       99.08      4.91 o 
  -7   2  13        5.01        9.82      2.62 o 
  -6   2  13        0.01       -1.09      1.12 o 
  -5   2  13        0.73        0.80      1.20 o 
  -4   2  13      151.89      156.95      4.03 o 
  -3   2  13       56.16       58.06      3.23 o 
  -2   2  13       25.35       29.45      2.12 o 
  -1   2  13        0.88       -0.31      1.20 o 
   0   2  13      242.82      245.60      9.43 o 
   1   2  13       39.91       30.09      6.61 o 
   2   2  13        5.55        3.81      1.64 o 
   3   2  13        6.05        7.04      3.82 o 
   4   2  13       50.16       39.51      4.55 o 
   5   2  13        4.61        2.05      2.16 o 
   6   2  13       37.72       42.93      4.19 o 
 -10   3  13        2.50        1.87      2.06 o 
  -9   3  13       11.82       17.43      2.85 o 
  -8   3  13        4.32        3.69      1.93 o 
  -7   3  13      126.73      123.22      4.11 o 
  -6   3  13        2.45        3.34      1.42 o 
  -5   3  13       13.45       13.59      1.74 o 
  -4   3  13       96.46       94.45      5.51 o 
  -3   3  13      348.30      331.08      6.79 o 
  -2   3  13      249.81      248.61      6.68 o 
  -1   3  13      258.31      246.54      6.55 o 
   0   3  13      579.28      529.66     12.46 o 
   1   3  13       24.11       25.64      3.19 o 
   2   3  13        4.91        5.35      1.71 o 
   3   3  13       90.64       97.23      8.22 o 
   4   3  13       12.92        3.64      4.68 o 
   5   3  13       13.22       17.70      3.53 o 
 -10   4  13        6.17        4.23      2.41 o 
  -9   4  13        0.65       -0.57      1.91 o 
  -8   4  13       23.83       25.34      3.28 o 
  -7   4  13       41.33       45.65      3.98 o 
  -6   4  13       43.92       37.58      5.19 o 
  -5   4  13       41.42       59.51      3.14 o 
  -4   4  13       17.22       13.82      2.11 o 
  -3   4  13      101.54       93.00      3.29 o 
  -2   4  13        9.02        9.68      1.92 o 
  -1   4  13      138.11      148.23      5.06 o 
   0   4  13        5.87        1.18      1.59 o 
   1   4  13       28.09       27.72      2.98 o 
   2   4  13       16.66       18.61      2.21 o 
   3   4  13        0.33       -2.02      2.32 o 
   4   4  13        6.33        5.73      2.57 o 
   5   4  13        6.34       10.72      3.06 o 
  -9   5  13       36.22       37.88      3.80 o 
  -8   5  13        0.03       -1.74      1.70 o 
  -7   5  13       70.28       73.88      4.62 o 
  -6   5  13       45.99       51.06      3.46 o 
  -5   5  13        2.01        0.15      1.21 o 
  -4   5  13      117.96      105.08      4.26 o 
  -3   5  13       43.23       44.30      3.53 o 
  -2   5  13       22.08       27.97      2.88 o 
  -1   5  13        0.51        1.48      1.75 o 
   0   5  13       94.68      104.00      5.15 o 
   1   5  13        5.19        6.13      1.90 o 
   2   5  13        0.28        2.35      2.29 o 
   3   5  13        0.15        0.07      4.38 o 
   4   5  13        2.91        4.52      2.68 o 
  -9   6  13        5.03        5.21      2.30 o 
  -8   6  13       11.75        8.18      2.74 o 
  -7   6  13        8.63       10.55      2.16 o 
  -6   6  13       34.99       36.49      3.47 o 
  -5   6  13        4.07        4.93      1.71 o 
  -4   6  13      100.56      102.39      6.18 o 
  -3   6  13       59.00       56.39      4.05 o 
  -2   6  13      193.44      199.05     13.50 o 
  -1   6  13        5.85        3.06      1.64 o 
   0   6  13       88.86       76.57      5.64 o 
   1   6  13       22.48       21.62      2.45 o 
   2   6  13        1.79       -1.17      2.20 o 
   3   6  13        0.93       -2.12      4.61 o 
  -9   7  13        4.78        7.16      2.28 o 
  -8   7  13        1.52        2.59      2.85 o 
  -7   7  13       12.65       15.42      3.07 o 
  -6   7  13        0.02        0.08      1.41 o 
  -5   7  13        8.33        6.90      3.01 o 
  -4   7  13       28.12       30.56      3.25 o 
  -3   7  13       48.72       43.81      3.85 o 
  -2   7  13      104.66      112.27      6.76 o 
  -1   7  13       77.66       65.72      4.94 o 
   0   7  13        7.06        7.06      2.18 o 
   1   7  13        2.28        0.76      2.48 o 
   2   7  13       22.40       23.35      7.16 o 
  -8   8  13        1.15        1.04      2.40 o 
  -7   8  13       25.77       32.44      2.99 o 
  -6   8  13        0.00       -1.61      4.74 o 
  -5   8  13        0.00       -0.83      2.63 o 
  -4   8  13        3.71        7.98      2.37 o 
  -3   8  13       26.22       28.82      3.37 o 
  -2   8  13       23.02       12.27      3.20 o 
  -1   8  13        1.77        3.31      2.17 o 
   0   8  13        0.69       -1.15      1.61 o 
   1   8  13        1.40        0.62      3.40 o 
  -7   9  13       40.89       51.94      6.14 o 
  -6   9  13        4.10        1.68      3.00 o 
  -5   9  13       13.68       14.99      6.93 o 
  -4   9  13       12.36       16.63      3.30 o 
  -3   9  13      120.04       99.18      6.92 o 
  -2   9  13        0.13        1.23      2.23 o 
  -1   9  13       32.66       30.85      3.64 o 
  -5  10  13        1.61       12.08      3.79 o 
  -4  10  13        0.18       -1.48      2.54 o 
  -1 -10  14       14.73       17.26      4.00 o 
   0 -10  14       12.09       18.16      5.14 o 
   1 -10  14       12.13        8.39      4.16 o 
   2 -10  14        2.74        3.10      1.89 o 
   3 -10  14       64.72       67.16      5.62 o 
   4 -10  14        0.47        1.48      2.56 o 
  -3  -9  14       11.89       10.79      2.32 o 
  -2  -9  14        1.31        0.03      1.81 o 
  -1  -9  14        1.96        1.30      1.95 o 
   0  -9  14       14.92       23.31      3.17 o 
   1  -9  14       22.12       22.33      2.47 o 
   2  -9  14        8.90        8.96      2.17 o 
   3  -9  14       75.59       78.65     11.77 o 
   4  -9  14       10.03       18.88      4.78 o 
   5  -9  14        3.26        9.21      4.05 o 
  -4  -8  14       58.47       68.51      7.15 o 
  -3  -8  14        5.98        7.15      2.47 o 
  -2  -8  14       52.90       56.66      5.80 o 
  -1  -8  14       36.49       33.98      3.47 o 
   0  -8  14       90.74      102.28      3.97 o 
   1  -8  14       17.59       17.87      2.29 o 
   2  -8  14      138.50      118.07      5.40 o 
   3  -8  14      134.42      146.61      6.55 o 
   4  -8  14        9.40        6.49      3.72 o 
   5  -8  14       51.94       56.82      8.07 o 
   6  -8  14        4.41        1.11      3.76 o 
  -5  -7  14        1.13        2.25      2.52 o 
  -4  -7  14       90.99       93.15      4.68 o 
  -3  -7  14       47.22       38.82      3.32 o 
  -2  -7  14      203.74      211.13      6.86 o 
  -1  -7  14       48.07       65.53      4.95 o 
   0  -7  14       53.06       64.91      4.37 o 
   1  -7  14       81.41       71.26      6.00 o 
   2  -7  14       16.02        6.92      2.10 o 
   3  -7  14      281.86      284.71     13.30 o 
   4  -7  14      129.86      129.66      9.91 o 
   5  -7  14       11.26       15.91      5.02 o 
   6  -7  14       92.19       99.25      7.11 o 
  -6  -6  14       68.49       78.02      7.42 o 
  -5  -6  14        2.71        3.06      2.16 o 
  -4  -6  14       70.27       73.30      4.33 o 
  -3  -6  14        3.24        0.98      1.51 o 
  -2  -6  14       30.17       30.00      3.09 o 
  -1  -6  14       94.59      109.28      4.01 o 
   0  -6  14       84.13       80.55      4.90 o 
   1  -6  14       47.36       45.75      6.02 o 
   2  -6  14        0.00        1.70      2.35 o 
   3  -6  14       67.90       54.61      7.06 o 
   4  -6  14       25.53       27.75      4.04 o 
   5  -6  14       22.14       25.54      3.51 o 
   6  -6  14        8.33        4.90      3.04 o 
   7  -6  14        0.40        3.43      3.18 o 
  -7  -5  14        2.13        1.57      3.85 o 
  -6  -5  14       29.81       25.51      4.23 o 
  -5  -5  14      179.27      184.19      5.93 o 
  -4  -5  14       23.03       26.77      2.72 o 
  -3  -5  14      369.01      359.05      8.22 o 
  -2  -5  14       11.60       15.95      1.84 o 
  -1  -5  14        9.57        7.77      1.63 o 
   0  -5  14       13.31       17.17      1.99 o 
   1  -5  14      306.53      313.48      6.56 o 
   2  -5  14        0.57        1.50      1.38 o 
   3  -5  14      218.68      229.68      7.66 o 
   4  -5  14        0.82        2.53      1.95 o 
   5  -5  14       17.67       16.80      2.96 o 
   6  -5  14       12.54       16.36      4.11 o 
   7  -5  14       24.88       30.28      5.33 o 
  -7  -4  14       17.26       18.62      3.69 o 
  -6  -4  14        0.00        0.24      1.64 o 
  -5  -4  14        6.47        3.23      2.74 o 
  -4  -4  14      488.47      447.97      9.42 o 
  -3  -4  14       40.94       36.69      2.43 o 
  -2  -4  14      319.03      313.88      6.87 o 
  -1  -4  14        0.05       -0.36      1.07 o 
   0  -4  14      197.18      173.64      5.00 o 
   1  -4  14        3.56        2.48      1.53 o 
   2  -4  14      449.59      448.00      8.83 o 
   3  -4  14       63.85       72.13      3.98 o 
   4  -4  14      177.43      177.28      6.08 o 
   5  -4  14      176.20      197.49     11.91 o 
   6  -4  14        7.80        8.74      3.62 o 
   7  -4  14        0.57        0.81      2.84 o 
  -8  -3  14       54.51       61.11      4.88 o 
  -7  -3  14        0.04       -0.61      2.19 o 
  -6  -3  14       25.30       29.54      3.01 o 
  -5  -3  14       15.27       18.43      2.14 o 
  -4  -3  14       51.97       42.25      3.22 o 
  -3  -3  14       52.81       57.99      3.20 o 
  -2  -3  14       67.69       60.75      3.31 o 
  -1  -3  14      144.43      150.57      4.63 o 
   0  -3  14        2.00        1.45      1.10 o 
   1  -3  14        7.94        9.11      1.47 o 
   2  -3  14      364.31      354.35      7.55 o 
   3  -3  14        4.27        7.59      1.67 o 
   4  -3  14       44.41       53.09      4.81 o 
   5  -3  14        4.44        5.06      2.31 o 
   6  -3  14        4.00        6.47      3.19 o 
   7  -3  14        2.46        3.19      3.08 o 
  -8  -2  14       71.61       75.79      7.34 o 
  -7  -2  14       49.65       55.53      3.86 o 
  -6  -2  14      121.16      138.67      5.49 o 
  -5  -2  14       14.20       10.86      1.76 o 
  -4  -2  14      736.37      726.77     11.80 o 
  -3  -2  14      181.82      178.33      4.89 o 
  -2  -2  14       57.93       55.87      2.92 o 
  -1  -2  14        6.96        7.88      1.45 o 
   0  -2  14       40.93       44.87      2.66 o 
   1  -2  14       51.48       60.90      3.89 o 
   2  -2  14      105.52      101.45      4.06 o 
   3  -2  14        0.07       -0.74      1.35 o 
   4  -2  14        1.25        0.24      1.79 o 
   5  -2  14        0.10        0.97      2.03 o 
   6  -2  14        9.46       10.79      3.45 o 
   7  -2  14        0.11        0.46      2.71 o 
  -9  -1  14        1.59        1.05      2.37 o 
  -8  -1  14       48.97       52.35      4.77 o 
  -7  -1  14       12.60        9.13      2.14 o 
  -6  -1  14       75.53       76.36      4.08 o 
  -5  -1  14      254.35      239.33      5.63 o 
  -4  -1  14        9.94        8.69      1.64 o 
  -3  -1  14      696.36      676.18     18.48 o 
  -2  -1  14       21.95       19.51      2.98 o 
  -1  -1  14      130.90      136.51      4.12 o 
   0  -1  14      183.46      186.47      5.75 o 
   1  -1  14      368.25      387.56      8.73 o 
   2  -1  14       22.55       25.81      3.50 o 
   3  -1  14      426.66      435.82     11.79 o 
   4  -1  14       21.36       23.78      3.30 o 
   5  -1  14        2.00        2.93      2.83 o 
   6  -1  14       49.48       52.76      4.89 o 
  -9   0  14       17.60       20.05      4.41 o 
  -8   0  14       24.93       33.78      3.31 o 
  -7   0  14       19.72       22.91      2.74 o 
  -6   0  14       23.77       20.83      2.51 o 
  -5   0  14        0.13        2.62      1.17 o 
  -4   0  14      189.10      190.76      5.16 o 
  -3   0  14       18.64       18.48      2.12 o 
  -2   0  14        0.07       -0.36      1.04 o 
  -1   0  14       61.64       59.59      2.84 o 
   0   0  14       25.25       19.06      2.43 o 
   1   0  14       42.34       42.03      3.26 o 
   2   0  14        6.74       15.46      2.67 o 
   3   0  14       22.08       25.74      3.13 o 
   4   0  14      117.79      121.55      7.20 o 
   5   0  14       63.09       65.88      5.27 o 
   6   0  14        0.42        0.94      2.41 o 
  -9   1  14        7.04        8.74      2.39 o 
  -8   1  14        5.39        2.61      2.18 o 
  -7   1  14        0.84        1.42      1.75 o 
  -6   1  14      200.30      204.44      5.22 o 
  -5   1  14      258.28      256.88      5.45 o 
  -4   1  14      300.67      313.80      6.33 o 
  -3   1  14       41.29       43.42      2.70 o 
  -2   1  14      154.23      157.54      4.32 o 
  -1   1  14       32.52       32.02      2.87 o 
   0   1  14       33.21       41.58      3.24 o 
   1   1  14       15.71       14.05      2.58 o 
   2   1  14      173.46      173.34      6.47 o 
   3   1  14        1.10        1.76      2.48 o 
   4   1  14        8.62        8.10      2.87 o 
   5   1  14       13.94       13.52      2.85 o 
   6   1  14        4.82        6.64      2.42 o 
  -9   2  14       17.36       18.78      3.10 o 
  -8   2  14       16.95       14.09      2.65 o 
  -7   2  14        0.01        1.64      1.96 o 
  -6   2  14       73.23       67.90      5.23 o 
  -5   2  14       95.23       91.90      6.07 o 
  -4   2  14      194.51      186.38      5.61 o 
  -3   2  14        1.51        3.07      1.44 o 
  -2   2  14       37.90       35.50      2.44 o 
  -1   2  14      584.61      564.99     11.20 o 
   0   2  14       65.55       80.05      4.38 o 
   1   2  14      379.97      359.93     12.63 o 
   2   2  14      226.43      242.44     10.39 o 
   3   2  14       15.47       10.62      3.11 o 
   4   2  14       12.71       10.79      3.19 o 
   5   2  14        1.33        0.33      2.88 o 
  -9   3  14       13.48       13.25      2.72 o 
  -8   3  14        6.74        3.11      2.17 o 
  -7   3  14        3.43        3.18      1.55 o 
  -6   3  14        2.97        1.66      2.21 o 
  -5   3  14       46.61       48.92      2.88 o 
  -4   3  14       90.99       86.24      3.43 o 
  -3   3  14       17.37       21.41      1.99 o 
  -2   3  14        3.12        3.40      1.64 o 
  -1   3  14       58.12       61.17      3.94 o 
   0   3  14       18.79       23.25      3.12 o 
   1   3  14      132.55      140.40      5.85 o 
   2   3  14       11.31        9.45      2.09 o 
   3   3  14       66.53       78.36     14.35 o 
   4   3  14       12.21       12.64      3.16 o 
   5   3  14       22.92       26.53      4.23 o 
  -9   4  14        2.29       -1.53      1.89 o 
  -8   4  14       10.71       13.89      2.64 o 
  -7   4  14       45.40       45.81      3.16 o 
  -6   4  14        2.99        4.24      1.82 o 
  -5   4  14      117.90      120.52      8.44 o 
  -4   4  14       36.58       39.26      3.18 o 
  -3   4  14       27.28       31.86      3.17 o 
  -2   4  14        2.29       -0.10      1.44 o 
  -1   4  14        0.77        2.39      1.88 o 
   0   4  14       16.21       16.65      3.70 o 
   1   4  14       57.34       57.62      4.32 o 
   2   4  14       49.40       50.63      3.26 o 
   3   4  14        0.18       -0.50      2.33 o 
   4   4  14        0.10       -1.01      2.05 o 
  -9   5  14        5.41        3.58      2.14 o 
  -8   5  14        7.47        9.78      2.43 o 
  -7   5  14        0.02       -1.78      1.52 o 
  -6   5  14      185.20      180.34      6.28 o 
  -5   5  14       51.34       48.74      3.72 o 
  -4   5  14       71.87       70.23      6.25 o 
  -3   5  14       30.71       27.98      3.17 o 
  -2   5  14        9.54       12.10      2.32 o 
  -1   5  14       11.43        7.34      2.50 o 
   0   5  14       31.82       31.84      4.20 o 
   1   5  14       20.06       21.20      2.85 o 
   2   5  14       32.31       22.64      4.15 o 
   3   5  14        2.75        4.45      2.76 o 
  -9   6  14        0.02       -1.82      1.84 o 
  -8   6  14        2.93        3.25      1.87 o 
  -7   6  14       29.90       28.42      2.90 o 
  -6   6  14       72.23       72.58      3.56 o 
  -5   6  14       12.01       15.33      2.97 o 
  -4   6  14       23.89       39.01      4.88 o 
  -3   6  14        1.98        0.39      1.74 o 
  -2   6  14       11.47       13.47      2.57 o 
  -1   6  14        4.61        6.49      3.17 o 
   0   6  14        0.01        1.26      1.85 o 
   1   6  14        4.48        3.46      1.74 o 
   2   6  14       22.58       29.88      8.18 o 
  -8   7  14        0.02        2.31      2.33 o 
  -7   7  14        0.42        1.13      1.73 o 
  -6   7  14       20.33       17.54      2.61 o 
  -5   7  14        3.59        8.13      3.99 o 
  -4   7  14       12.09        6.21      3.38 o 
  -3   7  14        5.18       11.69      3.35 o 
  -2   7  14        7.82        9.64      2.70 o 
  -1   7  14        1.43        1.81      2.09 o 
   0   7  14       12.63       11.74      2.75 o 
   1   7  14       21.75       15.47      3.92 o 
  -7   8  14        3.42        5.68      2.50 o 
  -6   8  14        1.19       -1.17      2.72 o 
  -5   8  14       24.57       28.31      7.06 o 
  -4   8  14       56.24       56.28      8.97 o 
  -3   8  14       11.19       10.03      2.57 o 
  -2   8  14       27.44       26.21      5.09 o 
  -1   8  14        5.47        6.50      2.48 o 
   0   8  14        2.30        2.72      1.82 o 
  -6   9  14       17.35       15.92     10.22 o 
  -5   9  14       10.18       17.46      4.34 o 
  -4   9  14       11.98       11.52      3.29 o 
  -3   9  14       12.09       16.59      5.16 o 
  -2   9  14        0.57       -0.94      2.25 o 
   0 -10  15        3.99        9.99      5.07 o 
   1 -10  15       53.74       49.96      8.78 o 
   2 -10  15        0.45        0.80      2.52 o 
   3 -10  15        0.85       -3.26      2.46 o 
  -2  -9  15       35.50       29.87      3.58 o 
  -1  -9  15        0.02       -0.85      1.99 o 
   0  -9  15      168.42      176.98      6.96 o 
   1  -9  15       30.19       39.15      3.13 o 
   2  -9  15        9.15       11.94      3.19 o 
   3  -9  15       17.77       19.00      5.38 o 
   4  -9  15       11.60       14.31      4.51 o 
  -3  -8  15        0.01       -1.02      1.96 o 
  -2  -8  15        7.90        5.06      2.15 o 
  -1  -8  15      287.78      277.44      8.38 o 
   0  -8  15       72.13       65.61      3.79 o 
   1  -8  15      171.45      182.29      5.87 o 
   2  -8  15      129.74      131.32      6.42 o 
   3  -8  15        2.65        1.52      2.13 o 
   4  -8  15        6.84        8.03      4.10 o 
   5  -8  15       41.04       32.38      6.75 o 
  -5  -7  15        0.59        3.32      2.34 o 
  -4  -7  15       12.55       10.21      2.31 o 
  -3  -7  15        1.25        0.62      1.95 o 
  -2  -7  15       39.87       34.54      3.51 o 
  -1  -7  15       20.11       22.42      2.32 o 
   0  -7  15        0.70        3.64      1.55 o 
   1  -7  15       19.17       23.74      2.65 o 
   2  -7  15       48.06       40.80      8.38 o 
   3  -7  15       22.26       13.88      4.29 o 
   4  -7  15       15.69       20.71      5.51 o 
   5  -7  15        5.97       16.64      5.16 o 
   6  -7  15        6.78        7.43      5.79 o 
  -5  -6  15       20.16       21.14      3.92 o 
  -4  -6  15       79.41       85.35      5.50 o 
  -3  -6  15      134.47      131.28      5.65 o 
  -2  -6  15        0.48        1.57      1.67 o 
  -1  -6  15      275.53      262.38      6.38 o 
   0  -6  15       13.14       10.21      2.07 o 
   1  -6  15       75.88       81.17      6.03 o 
   2  -6  15        5.51       10.27      2.28 o 
   3  -6  15        1.66       -4.23      2.79 o 
   4  -6  15        2.81        3.37      3.53 o 
   5  -6  15       13.27       16.96      3.36 o 
   6  -6  15       29.18       36.51     12.01 o 
  -6  -5  15      146.31      150.24      7.10 o 
  -5  -5  15        2.59        4.74      1.90 o 
  -4  -5  15        6.63        7.84      2.04 o 
  -3  -5  15        1.11        2.61      1.77 o 
  -2  -5  15       61.84       52.96      3.20 o 
  -1  -5  15       14.15       10.36      2.07 o 
   0  -5  15      194.12      183.19      5.51 o 
   1  -5  15      124.04      105.79      4.67 o 
   2  -5  15       25.47       27.17      7.37 o 
   3  -5  15       29.76       30.56      3.61 o 
   4  -5  15       32.11       35.73      8.40 o 
   5  -5  15        3.91        6.37      3.15 o 
   6  -5  15       26.16       29.74      7.16 o 
  -7  -4  15        7.66        6.87      2.57 o 
  -6  -4  15        0.57        0.76      1.47 o 
  -5  -4  15       43.53       40.39      6.33 o 
  -4  -4  15        0.35       -2.92      1.46 o 
  -3  -4  15       14.48       13.41      1.79 o 
  -2  -4  15       66.63       58.41      3.37 o 
  -1  -4  15       22.59       26.64      2.66 o 
   0  -4  15      362.15      355.56      7.17 o 
   1  -4  15        0.03       -1.66      2.56 o 
   2  -4  15       39.58       50.71      3.45 o 
   3  -4  15       36.40       36.15      3.13 o 
   4  -4  15        0.52        1.78      1.65 o 
   5  -4  15       45.96       47.17      6.06 o 
   6  -4  15       16.86       13.63      6.96 o 
  -7  -3  15        0.68        0.85      1.80 o 
  -6  -3  15        9.18        9.93      1.92 o 
  -5  -3  15        7.56        6.07      1.83 o 
  -4  -3  15        8.53        7.72      2.29 o 
  -3  -3  15        7.14        5.79      1.55 o 
  -2  -3  15      314.29      283.51     12.27 o 
  -1  -3  15       18.68       23.46      2.22 o 
   0  -3  15      100.11       96.72      4.37 o 
   1  -3  15        0.47        1.00      1.56 o 
   2  -3  15        2.31        1.16      1.97 o 
   3  -3  15       11.77       15.51      2.15 o 
   4  -3  15        2.75        3.98      2.31 o 
   5  -3  15       18.02       15.51      3.07 o 
   6  -3  15       24.62       23.56      4.63 o 
  -8  -2  15        5.21        4.94      2.64 o 
  -7  -2  15      113.30      110.79      5.04 o 
  -6  -2  15       14.25       17.26      2.19 o 
  -5  -2  15        0.02        2.44      1.47 o 
  -4  -2  15       41.35       38.75      2.75 o 
  -3  -2  15        3.24        3.03      1.44 o 
  -2  -2  15        8.41        8.45      1.78 o 
  -1  -2  15       12.40       15.04      1.82 o 
   0  -2  15        8.72        9.16      1.60 o 
   1  -2  15        2.77        1.09      1.53 o 
   2  -2  15       33.45       36.84      3.28 o 
   3  -2  15      115.27      116.67      5.57 o 
   4  -2  15        2.63        3.54      2.19 o 
   5  -2  15       34.64       38.80      4.38 o 
   6  -2  15       27.15       28.17      5.05 o 
  -8  -1  15       29.78       28.83      3.25 o 
  -7  -1  15       16.34       15.98      2.56 o 
  -6  -1  15       40.45       47.71      3.99 o 
  -5  -1  15       83.76       83.91      3.28 o 
  -4  -1  15        0.39       -0.97      1.23 o 
  -3  -1  15       17.41       15.98      2.20 o 
  -2  -1  15       38.23       43.37      3.51 o 
  -1  -1  15        0.01       -1.80      1.82 o 
   0  -1  15      196.11      194.13      6.05 o 
   1  -1  15       63.26       61.70      3.99 o 
   2  -1  15       31.82       35.87      5.87 o 
   3  -1  15        0.09       -0.03      1.50 o 
   4  -1  15       46.64       46.36      4.55 o 
   5  -1  15        0.05        0.94      2.25 o 
   6  -1  15       74.12       72.99      6.05 o 
  -8   0  15       74.98       72.70      5.07 o 
  -7   0  15        1.04        0.30      1.76 o 
  -6   0  15        5.57        3.65      1.99 o 
  -5   0  15       13.49       17.01      1.85 o 
  -4   0  15      198.33      179.92      9.96 o 
  -3   0  15        0.01        0.64      1.04 o 
  -2   0  15      328.87      307.80      7.84 o 
  -1   0  15       23.28       25.78      2.06 o 
   0   0  15        1.17        1.88      1.57 o 
   1   0  15      108.49      113.83      6.49 o 
   2   0  15        9.18        8.68      2.38 o 
   3   0  15       26.75       25.90      4.34 o 
   4   0  15        0.95       -3.22      3.19 o 
   5   0  15        4.15        3.80      2.35 o 
  -9   1  15        7.22       10.27      3.23 o 
  -8   1  15       11.67       12.31      2.73 o 
  -7   1  15       52.80       45.46      3.98 o 
  -6   1  15       29.25       33.08      2.68 o 
  -5   1  15        4.54        4.98      1.43 o 
  -4   1  15       12.02       12.73      1.99 o 
  -3   1  15       83.12       79.15      6.75 o 
  -2   1  15      522.65      507.20      8.89 o 
  -1   1  15        8.20       11.08      2.12 o 
   0   1  15        3.80        5.97      1.87 o 
   1   1  15      119.44      125.77      5.87 o 
   2   1  15       14.36       18.65      2.89 o 
   3   1  15       78.10       73.92      6.67 o 
   4   1  15        0.49       -0.82      2.41 o 
   5   1  15        0.07        0.82      2.53 o 
  -9   2  15        9.98       15.33      3.02 o 
  -8   2  15        0.20        0.22      1.84 o 
  -7   2  15        5.55       11.26      2.47 o 
  -6   2  15       82.35       90.66      3.40 o 
  -5   2  15        1.60        2.63      1.53 o 
  -4   2  15        4.11        3.39      1.42 o 
  -3   2  15       27.59       32.89      2.97 o 
  -2   2  15        0.33        0.95      1.55 o 
  -1   2  15       77.07       81.24      4.63 o 
   0   2  15       33.49       35.11      3.67 o 
   1   2  15       13.67        8.73      3.06 o 
   2   2  15       11.39       11.59      2.54 o 
   3   2  15       35.91       46.87      7.90 o 
   4   2  15        0.14        0.05      2.49 o 
   5   2  15        9.61        7.88      3.19 o 
  -9   3  15       54.44       60.07      4.81 o 
  -8   3  15        9.15        5.86      2.20 o 
  -7   3  15        1.08        2.14      1.54 o 
  -6   3  15       21.36       13.63      1.82 o 
  -5   3  15       21.33       19.75      2.37 o 
  -4   3  15        2.01        3.32      1.71 o 
  -3   3  15        9.25        6.87      1.64 o 
  -2   3  15      146.17      138.51      5.28 o 
  -1   3  15       36.66       40.91      3.44 o 
   0   3  15       76.55       74.12      5.28 o 
   1   3  15        2.06        1.41      1.84 o 
   2   3  15        7.73        6.71      2.10 o 
   3   3  15        5.93        6.72      3.05 o 
   4   3  15       43.89       50.95      5.69 o 
  -9   4  15        3.20        2.26      2.14 o 
  -8   4  15        2.50        0.60      1.91 o 
  -7   4  15        4.10        3.97      1.78 o 
  -6   4  15       40.96       47.95      2.99 o 
  -5   4  15        3.64        3.00      1.73 o 
  -4   4  15       11.10       12.09      2.10 o 
  -3   4  15       13.10       15.83      2.59 o 
  -2   4  15       13.97       19.92      2.74 o 
  -1   4  15        0.00        0.80      2.07 o 
   0   4  15        7.78        4.08      1.97 o 
   1   4  15        1.11        1.34      1.89 o 
   2   4  15        0.54        2.22      2.90 o 
   3   4  15        0.66        1.10      2.65 o 
  -8   5  15        1.09        0.11      1.88 o 
  -7   5  15        3.74        3.61      1.88 o 
  -6   5  15       30.85       34.44      3.88 o 
  -5   5  15       17.34       18.55      2.60 o 
  -4   5  15       23.02       31.21      6.53 o 
  -3   5  15       36.87       44.19      3.84 o 
  -2   5  15       76.36       90.98      5.19 o 
  -1   5  15        0.15       -1.59      1.86 o 
   0   5  15       23.80       23.79      3.32 o 
   1   5  15       14.82       15.85      4.25 o 
   2   5  15        0.06       -0.18      2.73 o 
  -8   6  15        3.07        4.05      2.04 o 
  -7   6  15        8.81       15.43      2.57 o 
  -6   6  15        2.64        4.83      2.70 o 
  -5   6  15        5.96        6.67      3.51 o 
  -4   6  15        2.00        1.71      2.67 o 
  -3   6  15       22.38       32.23      3.52 o 
  -2   6  15        3.94        2.05      1.97 o 
  -1   6  15        8.47        6.86      2.38 o 
   0   6  15        6.98        5.92      2.28 o 
   1   6  15        4.90        6.70      1.88 o 
  -7   7  15        0.84        4.22      2.48 o 
  -6   7  15       59.35       50.66      5.84 o 
  -5   7  15        6.72        9.20      3.70 o 
  -4   7  15        5.38        6.52      3.63 o 
  -3   7  15        0.02       -0.23      1.93 o 
  -2   7  15       11.84       10.58      3.08 o 
  -1   7  15        7.46        7.59      2.58 o 
   0   7  15        1.33        0.48      1.94 o 
  -6   8  15       51.13       50.91      6.07 o 
  -5   8  15        3.63        4.02      3.57 o 
  -4   8  15       40.21       38.36      5.37 o 
  -3   8  15       31.33       34.23      3.88 o 
  -2   8  15       19.49       18.62      3.44 o 
  -1  -9  16       59.61       63.45      7.07 o 
   0  -9  16       12.18       18.23      2.99 o 
   1  -9  16       19.37       19.45      2.74 o 
   2  -9  16       58.08       63.44      5.51 o 
   3  -9  16       56.42       62.95      5.26 o 
  -3  -8  16       71.51       82.50      6.09 o 
  -2  -8  16        2.75        3.46      2.16 o 
  -1  -8  16       78.51       93.17      5.81 o 
   0  -8  16       11.53       12.76      2.20 o 
   1  -8  16       90.61      105.33      4.57 o 
   2  -8  16        0.05        2.41      3.01 o 
   3  -8  16       95.00       43.24      6.62 o 
   4  -8  16        0.77        4.66      3.93 o 
  -4  -7  16       47.08       46.80      4.75 o 
  -3  -7  16       78.85       86.61      5.59 o 
  -2  -7  16        0.36        1.96      2.04 o 
  -1  -7  16        1.14        1.88      1.60 o 
   0  -7  16        0.15        1.04      1.67 o 
   1  -7  16      110.44      117.18      6.11 o 
   2  -7  16        7.56        2.38      2.65 o 
   3  -7  16       13.02       16.64      4.79 o 
   4  -7  16       61.21       57.63      8.32 o 
   5  -7  16        3.10       16.07      5.37 o 
  -5  -6  16        0.23       -0.21      2.75 o 
  -4  -6  16      202.43      203.75      7.23 o 
  -3  -6  16       60.72       60.55     10.43 o 
  -2  -6  16       13.55       19.34      2.88 o 
  -1  -6  16        3.24        0.97      1.35 o 
   0  -6  16      124.25      113.47      4.56 o 
   1  -6  16       62.04       71.49     10.87 o 
   2  -6  16       36.64       29.37      4.47 o 
   3  -6  16       31.13       40.40      6.84 o 
   4  -6  16        9.46       10.50      4.59 o 
   5  -6  16        0.62        6.27      3.04 o 
  -6  -5  16       77.92       89.39      5.17 o 
  -5  -5  16        3.22        6.53      2.36 o 
  -4  -5  16      140.45      144.61      6.09 o 
  -3  -5  16       31.78       32.79      3.43 o 
  -2  -5  16       28.89       36.37      2.84 o 
  -1  -5  16        0.61       -0.89      1.46 o 
   0  -5  16        0.38       -1.38      1.35 o 
   1  -5  16      206.36      211.30      6.72 o 
   2  -5  16      110.49      103.75      8.10 o 
   3  -5  16       62.05       57.29      7.71 o 
   4  -5  16      179.26      190.89      7.75 o 
   5  -5  16       14.50       17.08      3.25 o 
  -6  -4  16       87.55       84.93      5.42 o 
  -5  -4  16        0.11        0.55      1.86 o 
  -4  -4  16        6.95       13.88      2.48 o 
  -3  -4  16       88.76       92.99      3.79 o 
  -2  -4  16       66.22       71.07      4.45 o 
  -1  -4  16       93.74       95.87      4.13 o 
   0  -4  16       11.12        8.79      2.14 o 
   1  -4  16       46.57       44.95      5.03 o 
   2  -4  16       23.39       21.19      3.86 o 
   3  -4  16       67.86       72.89      4.82 o 
   4  -4  16        0.02        4.54      2.16 o 
   5  -4  16        7.79        8.92      3.57 o 
  -7  -3  16       25.27       27.00      3.15 o 
  -6  -3  16        0.19        0.08      1.60 o 
  -5  -3  16      174.50      172.74      9.70 o 
  -4  -3  16       46.66       44.89      5.52 o 
  -3  -3  16       66.93       69.12      3.61 o 
  -2  -3  16        2.66        5.46      1.72 o 
  -1  -3  16       31.49       38.46      2.77 o 
   0  -3  16        2.28        0.46      1.55 o 
   1  -3  16       89.78      102.39      6.69 o 
   2  -3  16       10.82        7.01      2.06 o 
   3  -3  16       17.49       17.72      2.41 o 
   4  -3  16       12.66        8.67      2.84 o 
   5  -3  16        0.95       -0.36      2.05 o 
  -7  -2  16        6.72        6.32      1.99 o 
  -6  -2  16      199.81      204.51      8.72 o 
  -5  -2  16       16.42       16.49      2.78 o 
  -4  -2  16      400.73      420.49      8.49 o 
  -3  -2  16        4.96        6.07      1.68 o 
  -2  -2  16       15.89       13.19      1.93 o 
  -1  -2  16       14.47       16.80      2.36 o 
   0  -2  16      140.41      155.63     11.84 o 
   1  -2  16        0.14        1.71      1.68 o 
   2  -2  16      197.17      199.34      7.05 o 
   3  -2  16        5.13        5.14      2.41 o 
   4  -2  16       61.67       66.51      7.72 o 
   5  -2  16       26.18       25.36      3.96 o 
  -8  -1  16        2.12        1.56      2.10 o 
  -7  -1  16        5.60        3.98      2.65 o 
  -6  -1  16       72.95       69.38      9.79 o 
  -5  -1  16        5.77       11.13      1.92 o 
  -4  -1  16       32.33       30.70      2.67 o 
  -3  -1  16      124.38      131.21      4.70 o 
  -2  -1  16        0.85        0.75      1.55 o 
  -1  -1  16       39.52       37.91      3.06 o 
   0  -1  16       70.47       74.67      4.59 o 
   1  -1  16        6.54        7.64      1.95 o 
   2  -1  16      148.04      149.58      6.75 o 
   3  -1  16       21.00       15.63      5.30 o 
   4  -1  16      124.52      120.25      9.18 o 
   5  -1  16        6.02        0.89      2.44 o 
  -8   0  16       12.88       11.59      2.69 o 
  -7   0  16       22.87       23.50      3.20 o 
  -6   0  16      245.72      244.65      6.55 o 
  -5   0  16      204.76      190.52      5.51 o 
  -4   0  16       41.83       43.18      3.97 o 
  -3   0  16       72.11       72.81      3.91 o 
  -2   0  16        0.53       -0.41      1.43 o 
  -1   0  16        7.03        7.13      1.95 o 
   0   0  16       90.48       89.83      5.06 o 
   1   0  16        4.45        4.56      1.89 o 
   2   0  16        3.29        5.22      2.22 o 
   3   0  16        0.28        0.43      2.63 o 
   4   0  16        0.00        4.06      2.96 o 
   5   0  16       11.22       10.45      3.65 o 
  -8   1  16       15.78       10.19      2.70 o 
  -7   1  16       93.04       96.47      5.78 o 
  -6   1  16       30.09       29.78      2.62 o 
  -5   1  16      275.11      275.39      6.67 o 
  -4   1  16       15.11       14.13      2.11 o 
  -3   1  16      246.74      234.84      6.95 o 
  -2   1  16        9.03        7.26      2.74 o 
  -1   1  16        0.12        1.17      1.72 o 
   0   1  16       18.23       15.40      2.48 o 
   1   1  16      124.55      137.92      8.58 o 
   2   1  16       38.91       39.12      4.03 o 
   3   1  16        0.87       -3.36      2.38 o 
   4   1  16        4.28       11.66      8.04 o 
  -8   2  16        0.28        2.99      2.14 o 
  -7   2  16       20.50       19.34      2.89 o 
  -6   2  16       43.28       50.54      4.89 o 
  -5   2  16        0.60        0.87      1.57 o 
  -4   2  16        1.44        3.13      1.65 o 
  -3   2  16       24.00       26.27      4.85 o 
  -2   2  16       20.81       21.23      2.80 o 
  -1   2  16       87.44       95.85      5.01 o 
   0   2  16       11.52        6.20      2.75 o 
   1   2  16        9.94        5.35      4.29 o 
   2   2  16      135.07      138.36      6.08 o 
   3   2  16        1.25        1.27      2.83 o 
   4   2  16       46.52       43.85      5.65 o 
  -8   3  16       14.71       16.96      2.94 o 
  -7   3  16       50.70       52.12      4.05 o 
  -6   3  16       48.07       49.08      3.67 o 
  -5   3  16       20.92       25.97      3.50 o 
  -4   3  16       41.11       37.36      3.58 o 
  -3   3  16        7.66       11.18      2.99 o 
  -2   3  16       10.61        7.96      2.20 o 
  -1   3  16       20.82       20.45      2.74 o 
   0   3  16       28.47       32.19      3.87 o 
   1   3  16       49.57       49.05      4.44 o 
   2   3  16       29.26       30.86      3.46 o 
   3   3  16       24.49       29.53      8.72 o 
  -8   4  16       15.38       12.18      5.27 o 
  -7   4  16        1.68       -0.26      1.38 o 
  -6   4  16        2.58        3.35      2.37 o 
  -5   4  16       34.24       37.02      4.62 o 
  -4   4  16        1.31        2.63      2.52 o 
  -3   4  16       16.92       15.20      3.50 o 
  -2   4  16        4.49        5.74      2.29 o 
  -1   4  16      148.45      142.65     15.68 o 
   0   4  16       26.83       39.86      4.20 o 
   1   4  16       66.53       55.29      4.59 o 
   2   4  16       30.53       28.60      4.87 o 
  -7   5  16        0.49        0.04      1.79 o 
  -6   5  16       67.63       73.21      8.52 o 
  -5   5  16       39.95       36.87      5.02 o 
  -4   5  16        0.00        1.51      2.94 o 
  -3   5  16       14.35       20.11      3.41 o 
  -2   5  16       12.49       15.16      2.76 o 
  -1   5  16       21.34       22.57      3.68 o 
   0   5  16        0.09       -2.01      2.04 o 
   1   5  16       47.83       51.34      4.23 o 
  -7   6  16       30.02       29.78     13.02 o 
  -6   6  16       13.02       12.28      2.52 o 
  -5   6  16       34.89       33.20      4.97 o 
  -4   6  16        0.08        1.33      2.87 o 
  -3   6  16       10.53       12.74      3.08 o 
  -2   6  16       12.07       14.90      2.81 o 
  -1   6  16        1.90        2.62      2.32 o 
   0   6  16       23.56       25.96      3.46 o 
  -6   7  16        4.32        6.75      3.47 o 
  -5   7  16        9.20       14.05      4.04 o 
  -4   7  16        0.34        4.80      3.33 o 
  -3   7  16        2.18        7.23      2.47 o 
  -2   7  16        0.10       -4.26      3.58 o 
  -1   7  16        0.02        0.54      2.27 o 
  -1  -8  17        8.20       10.93      2.76 o 
   0  -8  17        2.81        5.75      2.14 o 
   1  -8  17        5.12        7.21      2.91 o 
   2  -8  17        2.73        6.97      2.76 o 
  -3  -7  17       17.91       24.51      3.41 o 
  -2  -7  17      246.94      250.93     13.58 o 
  -1  -7  17      108.76      123.93      4.67 o 
   0  -7  17        4.46        3.15      2.24 o 
   1  -7  17       20.43       19.30      3.49 o 
   2  -7  17       26.15        8.26      3.45 o 
   3  -7  17       71.30       69.93      8.70 o 
  -4  -6  17       10.15       13.95      2.70 o 
  -3  -6  17      150.48      159.54     11.28 o 
  -2  -6  17      173.37      163.62      6.55 o 
  -1  -6  17       93.18       92.04      6.49 o 
   0  -6  17       73.74       62.64      5.26 o 
   1  -6  17       43.64       40.50      3.89 o 
   2  -6  17       21.17       24.44      4.34 o 
   3  -6  17       24.82       19.97      5.83 o 
  -5  -5  17       23.60       29.70      3.52 o 
  -4  -5  17      130.21      134.77      6.10 o 
  -3  -5  17        0.38        2.59      1.98 o 
  -2  -5  17       10.17       12.95      2.30 o 
  -1  -5  17       28.01       26.10      2.83 o 
   0  -5  17       74.37       72.72      6.97 o 
   1  -5  17      184.21      189.47      6.37 o 
   2  -5  17       15.70       15.10      3.60 o 
   3  -5  17        0.47        3.87      3.71 o 
   4  -5  17       18.24       17.92      5.76 o 
  -6  -4  17       15.01       21.22      3.22 o 
  -5  -4  17       67.78       68.52      4.91 o 
  -4  -4  17       34.88       39.65      3.82 o 
  -3  -4  17       96.06       92.09      4.22 o 
  -2  -4  17        1.79        2.47      1.75 o 
  -1  -4  17      125.06      127.56      6.45 o 
   0  -4  17        6.78       10.38      2.41 o 
   1  -4  17       22.52       31.01      4.60 o 
   2  -4  17        6.56        6.56      4.43 o 
   3  -4  17        2.44       -3.02      6.22 o 
   4  -4  17       30.31       44.72      4.68 o 
  -6  -3  17       69.20       64.14      5.41 o 
  -5  -3  17       16.82       14.96      2.77 o 
  -4  -3  17        2.25        1.21      1.91 o 
  -3  -3  17        0.41        0.92      1.48 o 
  -2  -3  17      194.62      208.43      6.20 o 
  -1  -3  17      153.61      143.74     14.44 o 
   0  -3  17       53.73       65.29      6.12 o 
   1  -3  17       73.29       68.38      8.95 o 
   2  -3  17        6.50        8.51      2.30 o 
   3  -3  17       15.21       14.57      3.26 o 
   4  -3  17       71.21       77.45      6.32 o 
  -7  -2  17        4.80        3.94      1.93 o 
  -6  -2  17       79.78       84.83      8.08 o 
  -5  -2  17        0.02       -0.51      1.88 o 
  -4  -2  17       15.54       17.40      2.70 o 
  -3  -2  17       13.09       22.27      2.65 o 
  -2  -2  17      304.19      322.44      8.71 o 
  -1  -2  17       44.47       39.11      3.37 o 
   0  -2  17       83.77       98.83      7.50 o 
   1  -2  17        5.80        8.21      2.76 o 
   2  -2  17        0.54       -0.13      1.73 o 
   3  -2  17       81.84       88.07      8.26 o 
   4  -2  17        2.03        5.32      5.10 o 
  -7  -1  17       10.65        7.53      2.59 o 
  -6  -1  17        4.25        3.96      2.13 o 
  -5  -1  17       60.44       68.94      5.33 o 
  -4  -1  17      144.32      148.90      5.11 o 
  -3  -1  17       19.56       19.61      2.76 o 
  -2  -1  17       83.18       83.50      4.63 o 
  -1  -1  17       22.96       22.19      3.70 o 
   0  -1  17       29.53       33.74      3.85 o 
   1  -1  17       35.17       31.52      3.85 o 
   2  -1  17        0.97        1.15      2.14 o 
   3  -1  17        6.91        1.62      4.34 o 
   4  -1  17        7.24       11.63      4.09 o 
  -7   0  17        2.70        2.06      1.74 o 
  -6   0  17        7.67        8.27      2.42 o 
  -5   0  17       11.36       12.34      2.66 o 
  -4   0  17       16.72       22.66      2.61 o 
  -3   0  17       23.57       14.68      5.20 o 
  -2   0  17        1.26        0.86      1.65 o 
  -1   0  17       59.56       55.44      5.53 o 
   0   0  17       27.12       29.54      3.23 o 
   1   0  17        1.70        3.51      1.91 o 
   2   0  17       50.90       50.90      4.78 o 
   3   0  17       18.41       28.11      5.06 o 
   4   0  17       22.10       25.70      7.83 o 
  -7   1  17       14.36       13.80      2.33 o 
  -6   1  17       43.52       38.70      3.04 o 
  -5   1  17       29.14       35.31      3.14 o 
  -4   1  17        1.07        3.50      3.70 o 
  -3   1  17        2.31        0.86      1.82 o 
  -2   1  17       46.49       52.15      5.51 o 
  -1   1  17        0.08        0.64      1.82 o 
   0   1  17       54.48       57.16      4.30 o 
   1   1  17       17.42       21.07      3.45 o 
   2   1  17        0.03       -1.74      1.97 o 
   3   1  17        2.59        2.46      3.18 o 
  -7   2  17        2.80        2.49      1.69 o 
  -6   2  17       18.52       17.80      2.55 o 
  -5   2  17        1.33        1.21      1.63 o 
  -4   2  17      100.78      101.95      6.04 o 
  -3   2  17       25.84       26.48      8.30 o 
  -2   2  17        0.66        3.94      2.48 o 
  -1   2  17        0.30       -0.42      2.25 o 
   0   2  17       35.61       36.65      3.59 o 
   1   2  17       76.02       71.69      7.28 o 
   2   2  17        9.73       11.61      3.18 o 
   3   2  17       39.26       42.37      5.87 o 
  -7   3  17        0.04        2.34      1.53 o 
  -6   3  17        2.59        2.32      1.81 o 
  -5   3  17        1.98        1.75      2.17 o 
  -4   3  17       59.24       62.40      3.94 o 
  -3   3  17       76.15       73.06      6.43 o 
  -2   3  17       21.65       21.97      3.81 o 
  -1   3  17        2.93        7.22      2.31 o 
   0   3  17       59.78       59.06      5.26 o 
   1   3  17       61.50       72.17      6.44 o 
   2   3  17        2.02        2.46      2.16 o 
  -7   4  17       11.22       12.84      2.47 o 
  -6   4  17        0.68        2.04      2.73 o 
  -5   4  17        1.02        1.70      2.27 o 
  -4   4  17       38.85       43.88      5.29 o 
  -3   4  17       77.09       80.42      7.36 o 
  -2   4  17       11.72       10.19      2.53 o 
  -1   4  17       39.69       46.24      4.89 o 
   0   4  17       38.17       51.67      4.80 o 
   1   4  17       14.62       15.31      3.25 o 
  -6   5  17        5.38        3.75      4.12 o 
  -5   5  17        0.72       -0.97      2.70 o 
  -4   5  17       92.77       96.78      7.77 o 
  -3   5  17        3.51       -0.82      2.51 o 
  -2   5  17       31.62       30.46      3.58 o 
  -1   5  17        9.98       10.01      2.90 o 
   0   5  17        0.01        1.74      2.23 o 
  -5   6  17        0.09        0.80      3.05 o 
  -4   6  17       12.26       15.19      3.97 o 
  -3   6  17        7.30        5.42      3.34 o 
  -2   6  17        9.66        9.48      2.68 o 
  -1   6  17        9.82       10.65      2.98 o 
  -1  -7  18        4.30        1.32      2.39 o 
   0  -7  18       54.14       69.93     12.48 o 
   1  -7  18       23.54       20.69      3.62 o 
  -3  -6  18       12.01        8.80      2.58 o 
  -2  -6  18       37.85       33.19      3.68 o 
  -1  -6  18        3.08        6.10      2.19 o 
   0  -6  18       14.41       15.41      3.43 o 
   1  -6  18       17.39       18.93      4.05 o 
   2  -6  18        7.05       12.91      5.66 o 
   3  -6  18       83.63       77.24      9.56 o 
  -4  -5  18        6.49        7.93      2.45 o 
  -3  -5  18       20.09       25.78      3.31 o 
  -2  -5  18       60.09       74.75      4.43 o 
  -1  -5  18       22.52       23.60      3.62 o 
   0  -5  18        0.28        1.98      2.07 o 
   1  -5  18        6.54        3.02      3.42 o 
   2  -5  18       70.44       66.27      6.66 o 
   3  -5  18       22.70       11.35      5.13 o 
  -5  -4  18        1.09        3.26      2.37 o 
  -4  -4  18       10.93        9.73      2.57 o 
  -3  -4  18        3.29        6.73      2.14 o 
  -2  -4  18        0.25        1.19      1.76 o 
  -1  -4  18        0.86       -0.86      2.12 o 
   0  -4  18       64.04       70.98      4.60 o 
   1  -4  18       21.64       32.50      4.67 o 
   2  -4  18       48.63       46.09      5.59 o 
   3  -4  18        2.85        2.05      4.19 o 
  -5  -3  18       41.89       43.02      4.02 o 
  -4  -3  18       63.03       78.40      5.15 o 
  -3  -3  18        0.44        0.20      1.95 o 
  -2  -3  18       11.75       17.07      3.28 o 
  -1  -3  18      176.25      177.62     10.12 o 
   0  -3  18       83.13       87.52      9.08 o 
   1  -3  18       77.74       74.04      6.76 o 
   2  -3  18      159.00      164.80     13.34 o 
   3  -3  18       17.40       16.49      4.36 o 
  -6  -2  18        1.08        0.56      2.00 o 
  -5  -2  18       18.44       15.88      2.86 o 
  -4  -2  18        2.00        5.13      1.85 o 
  -3  -2  18        2.93        6.09      2.02 o 
  -2  -2  18       33.17       38.09      4.63 o 
  -1  -2  18       20.89       28.83      8.41 o 
   0  -2  18        1.37        0.58      2.50 o 
   1  -2  18      105.71       97.89      7.49 o 
   2  -2  18        3.56       10.05      2.51 o 
   3  -2  18       26.70       18.73      4.83 o 
  -6  -1  18       15.24       10.25      2.69 o 
  -5  -1  18        8.04        4.87      1.60 o 
  -4  -1  18        0.01       -2.20      1.56 o 
  -3  -1  18       14.87       24.74      4.12 o 
  -2  -1  18       18.71       17.73      2.70 o 
  -1  -1  18       42.86       57.63     10.75 o 
   0  -1  18       10.33       13.31      9.46 o 
   1  -1  18       64.63       70.85      4.91 o 
   2  -1  18        5.83        8.55      2.78 o 
   3  -1  18        0.03       -1.81      2.90 o 
  -6   0  18      118.59      127.46      5.96 o 
  -5   0  18        2.45        1.22      1.76 o 
  -4   0  18       21.36       21.44      4.99 o 
  -3   0  18       21.27       15.87      2.60 o 
  -2   0  18       26.88       22.11      3.91 o 
  -1   0  18        3.38        9.07      3.14 o 
   0   0  18       67.92       66.07      5.99 o 
   1   0  18        0.50       -0.16      1.77 o 
   2   0  18       47.07       51.14      6.66 o 
   3   0  18        7.24       11.06      4.11 o 
  -6   1  18        0.01        0.54      1.67 o 
  -5   1  18       42.01       47.39      3.61 o 
  -4   1  18        4.34        8.31      2.65 o 
  -3   1  18       19.55       21.09      2.81 o 
  -2   1  18        7.36       11.95      3.32 o 
  -1   1  18        0.03       -0.44      2.41 o 
   0   1  18      100.14       93.23      5.56 o 
   1   1  18       10.08       12.35      3.15 o 
   2   1  18      139.25      151.10      7.27 o 
  -6   2  18       11.85       16.90      2.62 o 
  -5   2  18      113.12      103.34      5.73 o 
  -4   2  18        9.50        7.98      2.28 o 
  -3   2  18       18.99       23.38      4.26 o 
  -2   2  18       45.56       38.59      5.30 o 
  -1   2  18       31.15       33.02      3.58 o 
   0   2  18        0.18        4.06      2.13 o 
   1   2  18        1.35        5.54      3.07 o 
   2   2  18       15.07       16.66      3.28 o 
  -6   3  18        4.08        7.23      2.65 o 
  -5   3  18      113.18      106.44      8.29 o 
  -4   3  18        5.58        1.60      2.85 o 
  -3   3  18       53.74       50.57      5.83 o 
  -2   3  18       18.85       20.84      4.29 o 
  -1   3  18       60.77       66.65      4.88 o 
   0   3  18        8.42        8.20      2.82 o 
   1   3  18       27.62       36.83      4.27 o 
  -6   4  18        0.47        1.25      2.27 o 
  -5   4  18       22.99       20.87      5.92 o 
  -4   4  18        3.11        4.50      3.47 o 
  -3   4  18       54.51       62.97      6.42 o 
  -2   4  18       13.10       15.02      3.41 o 
  -1   4  18        5.68       10.15      2.68 o 
   0   4  18       19.90       22.21      5.17 o 
  -5   5  18       11.44       18.73      5.94 o 
  -4   5  18        0.03        3.37      3.01 o 
  -3   5  18        7.12        7.71      4.51 o 
  -2   5  18       41.97       47.28      4.94 o 
  -2  -5  19       29.92       30.34      3.22 o 
  -1  -5  19        0.69        2.29      2.60 o 
   0  -5  19       13.46       15.75      3.00 o 
   1  -5  19        4.10        3.14      4.54 o 
  -3  -4  19      144.21      161.78      5.79 o 
  -2  -4  19      108.92      102.52      6.00 o 
  -1  -4  19      108.32      104.13      6.04 o 
   0  -4  19       62.28       63.50     18.32 o 
   1  -4  19       16.80       20.29      4.21 o 
   2  -4  19        1.88        3.58      3.12 o 
  -4  -3  19        0.02       -2.09      3.20 o 
  -3  -3  19       45.88       50.28      6.45 o 
  -2  -3  19       13.34       17.05      3.40 o 
  -1  -3  19      142.93      170.28     13.78 o 
   0  -3  19       15.74        8.80      3.88 o 
   1  -3  19        9.40        8.09      4.68 o 
   2  -3  19        5.26        4.67      4.26 o 
  -4  -2  19        0.72        1.51      2.24 o 
  -3  -2  19       75.80       73.17      5.71 o 
  -2  -2  19        0.62        1.53      2.07 o 
  -1  -2  19       24.45       24.23      4.53 o 
   0  -2  19       28.85       29.63      4.77 o 
   1  -2  19        0.33       -1.45      2.84 o 
   2  -2  19        0.01        2.79      2.97 o 
  -5  -1  19        1.91        8.37      7.88 o 
  -4  -1  19       45.76       43.38      4.63 o 
  -3  -1  19       37.17       31.38      7.11 o 
  -2  -1  19       29.80       36.71      9.58 o 
  -1  -1  19       25.05       30.07      4.82 o 
   0  -1  19        0.05        1.74      2.84 o 
   1  -1  19       19.23       19.03      3.57 o 
   2  -1  19        6.70        5.64      3.58 o 
  -5   0  19        1.10        1.11      1.85 o 
  -4   0  19       39.08       42.53      4.59 o 
  -3   0  19       50.62       57.89      4.24 o 
  -2   0  19       75.94       72.40      6.74 o 
  -1   0  19        4.79        3.07      2.92 o 
   0   0  19        0.39        0.32      2.90 o 
   1   0  19       10.36       12.69      2.84 o 
  -5   1  19        9.22        5.13      2.63 o 
  -4   1  19        8.54        6.38      2.64 o 
  -3   1  19       35.42       29.00      4.72 o 
  -2   1  19       16.93       14.40      3.70 o 
  -1   1  19       42.69       36.51      6.53 o 
   0   1  19        0.21        1.13      2.12 o 
   1   1  19       20.05       20.49      3.74 o 
  -5   2  19       12.99       14.26      3.17 o 
  -4   2  19        0.30        3.08      4.35 o 
  -3   2  19       37.10       28.63      5.96 o 
  -2   2  19        2.40        2.16      2.79 o 
  -1   2  19       31.12       27.69      4.58 o 
   0   2  19       19.29       15.74      3.30 o 
  -4   3  19        2.63        9.85      3.48 o 
  -3   3  19        5.99        7.39      3.35 o 
  -2   3  19        9.68       11.78      3.78 o 
  -1   3  19       24.76       37.67      5.37 o 
  -1  -3  20       21.21       30.36      4.80 o 
  -2  -2  20       14.64       10.00      3.60 o 
  -1  -2  20        3.80        8.35      3.48 o 
   0  -2  20       28.21       21.94      4.48 o 
  -3  -1  20       86.66       95.90      8.06 o 
  -2  -1  20        1.60        2.93      2.92 o 
  -1  -1  20      108.63      116.58      9.96 o 
  -3   0  20       11.81       14.62      3.80 o 
  -2   0  20        2.38        2.98      2.87 o 
  -1   0  20       92.67       97.80      7.99 o 
                                                 
